# Supplementary material for: Suppressed ABA signal transduction in the spike promotes sucrose use in the stem and reduces grain number in wheat under water stress
Source: J Exp Bot. 2020 Aug 21;71(22):7241–56. doi: 10.1093/jxb/eraa380 (PMC7906786; doi:10.1093/jxb/eraa380)
Supplement: eraa380_suppl_Supplementary_Table_S1-S14 [file eraa380_suppl_supplementary_table_s1-s14.xlsx]

## Sheet: Sheet1
	Table S1. Sequencing and assembly statistics for the transcriptional data of spike, two-internode under spike (TIS) and flag leaf during young microspore (YM) and anthesis stage under well-watered (WW) and water stress (WS) treatments.
	Samples		No. of raw reads (in m.)	No. of clean reads (in m.)	Q20 (in %)	Q30 (in %)	GC content (in %)	Total mapped (in m.)	Multiple Mapped (in %)	Uniquely Mapped (in %)
	Anthesis	WW_Spike	26.67	25.18	95.29	88.93	56.88	34.32	7.2	60.95
		WW_TIS	26.67	25.07	94.94	88.28	57.11	32.54	6.79	58.11
		WW_Flag leaf	26.67	25.02	95.25	88.88	56.52	33	6.76	59.2
		WS_Spike	26.67	24.98	94.47	87.48	55.21	34.03	7.05	61.06
		WS_TIS	26.67	24.97	94.46	87.48	56.1	31.52	6.48	56.62
		WS_Flag leaf	26.67	24.74	94.74	87.89	56.21	31.17	6.52	56.46
	YM	WW_Spike	29.3	26.78	91.84	82.43	57.01	27.78	6.67	55.87
		WW_TIS	26.67	24.47	95.08	88.52	56.65	32.66	7.01	59.74
		WW_Flag leaf	26.67	24.36	94.65	87.71	56.24	29.77	6.55	54.54
		WS_Spike	25.79	23.89	95.22	88.8	57.33	28.18	7.43	58.66
		WS_TIS	25.89	23.93	95.12	88.58	57.73	31.38	7.23	58.36
		WS_Flag leaf	24.78	23.09	95.27	88.86	57.67	25.77	7.2	56.88

## Sheet: Sheet2
		Table S2. Primer list used to confirm gene expression (qRT-PCR validation). Primers were designed with the primer design software Primer 3 (Koressaar and Remm, 2007; Untergrasser et al., 2012).
		Accession	Gene IDa	Primer Name	Descriptiona	Primer sequence
		FJ487950.1	Traes_7AS_7D1CD8641	1-SSTFw	sucrose:sucrose 1-fructosyltransferase	CCTTGTCCTTGCCAATCACG
				1-SSTRv		TGCTACCCACCACTCGCTTC
		AEA30113.1	Traes_3AL_14A36F545	GA2oxFw	gibberellin 2-oxidase	GTTGCTAAAACCCGCCTTTC
				GA2oxRv		TTTGATGCCACCCTCTGCTA
		XP_004953205.1	Traes_6BL_5587A259C	NIT4Fw	nitrilase/nitrile hydratase NIT4-like	TTGGTGATTGGGGTTGTTGA
				NIT4Rv		TCGCTGTCCTGATAAGTGGC
	Literature Cited:
	Untergrasser A, Cutcutache I, Koressaar T, Ye J, Faircloth BC, Remm M, Rozen SG. 2012. Primer3 - new capabilities and interfaces. Nucleic Acids Research 15,e115.
	Koressaar T, Remm M. 2007. Enhancements and modifications of primer design program Primer3. Bioinformatics 23, 1289-91.

## Sheet: Sheet3
	Table S3. Differentially expressed genes were found in spike, two-internode under spike (TIS) and flag leaf of winter wheat during the young microspore stage (YM) under water stress. Differentially expressed genes were considered if qvalue＜0.05 according to DESeq (Anders et al., 2010)(stress versus respective control). Up-regulation: log2 fold change>0; down-regulation: log2 fold change<0.
	Gene_ID	Log2FC	Pval	NR_ID	NR_GI	NR_Score	NR_Evalue	NR_Description	NT_ID	NT_GI	NT_Score	NT_Evalue	NT_Description
	YM - Spike
	Up-regulated genes
	Novel00053	1.9386	0.00048279	-	-	-	-	-	gi|63098615|gb|AY951945.1|	63098615	390	2e-104	Triticum monococcum TmBAC 60J11 FR-Am2 locus, genomic sequence
	Novel00323	2.2378	1.5171e-08	gi|475503259|gb|EMT04520.1|	475503259	73.2	1e-13	hypothetical protein F775_16968 [Aegilops tauschii]	gi|326517779|dbj|AK372611.1|	326517779	207	2e-49	Hordeum vulgare subsp. vulgare mRNA for predicted protein, complete cds, clone: NIASHv3006O14
	Novel00594	1.1227	0.0010697	gi|695054676|ref|XP_009415476.1|	695054676	65.1	5e-77	PREDICTED: mitochondrial adenine nucleotide transporter ADNT1-like [Musa acuminata subsp. malaccensis]	gi|955717135|ref|XM_004961010.3|	955717135	311	4e-80	PREDICTED: Setaria italica mitochondrial adenine nucleotide transporter ADNT1 (LOC101783198), mRNA
	Novel01072	2.1127	0.001431	gi|670392836|ref|XP_008676811.1|	670392836	90.5	1e-20	PREDICTED: hypothetical protein isoform X1 [Zea mays]	gi|960494668|ref|XM_003580014.3|	960494668	300	9e-78	PREDICTED: Brachypodium distachyon splicing factor U2AF-associated protein 2 (LOC100845144), mRNA
	Novel01581	1.7797	0.00082628	gi|670442883|ref|XP_008661813.1|	670442883	196	1e-56	PREDICTED: uncharacterized protein LOC100279589 isoform X3 [Zea mays]	gi|731412113|ref|XM_002273013.3|	731412113	71.3	5e-08	PREDICTED: Vitis vinifera uncharacterized LOC100263821 (LOC100263821), mRNA
	Novel02747	1.3783	0.00046514	gi|944049522|gb|KQJ85163.1|	944049522	85.9	8e-16	hypothetical protein BRADI_5g25291 [Brachypodium distachyon]	gi|255959010|gb|GQ370008.1|	255959010	63.9	6e-06	Triticum aestivum multiprotein bridging factor 1 (MBF1c) gene, complete cds
	Novel02935	1.0887	0.00012308	gi|50508808|dbj|BAD31581.1|	50508808	327	3e-104	unknown protein [Oryza sativa Japonica Group]	gi|50726378|dbj|AP005782.3|	50726378	78.7	4e-10	Oryza sativa Japonica Group genomic DNA, chromosome 9, BAC clone:OSJNBb0079G12
	Novel03401	2.207	1.2169e-07	gi|326492331|dbj|BAK01949.1|	326492331	121	1e-30	predicted protein [Hordeum vulgare subsp. vulgare]	gi|932283207|gb|CP012616.1|	932283207	106	4e-19	Oryza sativa Indica Group cultivar RP Bio-226 chromosome 8 sequence
	Novel03446	1.2837	0.0015004	gi|326524642|dbj|BAK04257.1|	326524642	54.7	4e-06	predicted protein [Hordeum vulgare subsp. vulgare]	-	-	-	-	-
	Novel03590	1.0764	0.0011105	-	-	-	-	-	-	-	-	-	-
	Novel04911	1.183	1.3678e-06	gi|414881918|tpg|DAA59049.1|	414881918	85.1	2e-16	TPA: hypothetical protein ZEAMMB73_133612 [Zea mays]	gi|326512513|dbj|AK368409.1|	326512513	115	1e-21	Hordeum vulgare subsp. vulgare mRNA for predicted protein, complete cds, clone: NIASHv2073D03
	Novel05435	1.0808	0.0010524	gi|45680424|gb|AAS75225.1|	45680424	222	2e-59	unknown protein [Oryza sativa Japonica Group]	gi|669026884|emb|HG670306.1|	669026884	73.1	3e-08	Triticum aestivum chromosome 3B, genomic scaffold, cultivar Chinese Spring
	Novel05560	4.8844	4.0191e-09	-	-	-	-	-	-	-	-	-	-
	Novel06500	1.1244	0.00035573	gi|242036001|ref|XP_002465395.1|	242036001	175	2e-46	hypothetical protein SORBIDRAFT_01g037880 [Sorghum bicolor]	-	-	-	-	-
	Novel06507	2.4823	5.2196e-06		-	-	-	-	gi|241989715|dbj|AK330256.1|	241989715	1284	0	Triticum aestivum cDNA, clone: SET4_A07, cultivar: Chinese Spring
	Novel06758	0.9789	0.00079271	-	-	-	-	-	gi|241984009|dbj|AK331951.1|	241984009	86.1	1e-12	Triticum aestivum cDNA, clone: WT002_M10, cultivar: Chinese Spring
	Novel07044	0.93165	0.00087741	gi|242079513|ref|XP_002444525.1|	242079513	55.5	5e-06	hypothetical protein SORBIDRAFT_07g023190 [Sorghum bicolor]	gi|835992487|ref|XM_004973629.2|	835992487	115	2e-21	PREDICTED: Setaria italica protein MIZU-KUSSEI 1-like (LOC101774113), mRNA
	Novel07307	1.6645	0.0012686	-	-	-	-	-	gi|241987452|dbj|AK334709.1|	241987452	102	4e-18	Triticum aestivum cDNA, clone: WT010_M15, cultivar: Chinese Spring
	Novel07374	3.0838	6.5703e-15	gi|937906098|dbj|BAS81152.1|	937906098	142	4e-107	Os02g0774300, partial [Oryza sativa Japonica Group]	gi|932282751|gb|CP012611.1|	932282751	693	0	Oryza sativa Indica Group cultivar RP Bio-226 chromosome 3 sequence
	Novel07492	0.96796	0.00074712	gi|475588599|gb|EMT20920.1|	475588599	85.5	6e-14	hypothetical protein F775_08175 [Aegilops tauschii]	gi|112791711|gb|DQ682433.1|	112791711	368	4e-97	Triticum aestivum Eos family miniature inverted-repeat transposable element, complete sequence
	Novel07622	1.2486	0.00043705	gi|326518604|dbj|BAJ88331.1|	326518604	52.4	3e-06	predicted protein [Hordeum vulgare subsp. vulgare]	gi|326518603|dbj|AK357116.1|	326518603	211	2e-50	Hordeum vulgare subsp. vulgare mRNA for predicted protein, complete cds, clone: NIASHv1046G06
	Novel07823	2.7393	2.7623e-06	gi|669029931|emb|CDM84289.1|	669029931	308	8e-100	unnamed protein product [Triticum aestivum]	gi|21427283|gb|AF502459.1|	21427283	65.8	8e-07	Alopias vulpinus isolate Alvu3 Hsp70 protein (Hsp70) gene, partial cds
	Novel07952	1.3693	0.0004832	-	-	-	-	-	gi|241989177|dbj|AK336156.1|	241989177	163	1e-35	Triticum aestivum cDNA, clone: SET3_F22, cultivar: Chinese Spring
	Novel08690	1.0972	6.8883e-06	gi|992278827|gb|KXG37104.1|	992278827	169	6e-46	hypothetical protein SORBI_001G009200 [Sorghum bicolor]	gi|514812444|ref|XM_004980960.1|	514812444	220	4e-53	PREDICTED: Setaria italica pollen-specific leucine-rich repeat extensin-like protein 1 (LOC101774440), mRNA
	Novel08725	0.80324	0.00040546	gi|475574238|gb|EMT16933.1|	475574238	146	4e-42	hypothetical protein F775_27030 [Aegilops tauschii]	gi|109450905|emb|CT009587.1|	109450905	78.7	2e-10	Triticum turgidum
	Novel09288	1.2451	0.0015892	gi|475565030|gb|EMT14680.1|	475565030	99.8	2e-19	Alcohol dehydrogenase 3 [Aegilops tauschii]	gi|119388726|gb|EF122849.1|	119388726	302	3e-77	Aegilops tauschii alcohol dehydrogenase ADH2 mRNA, complete cds
	Novel09656	0.85679	0.0012682	gi|1002873829|ref|XP_015698293.1|	1002873829	598	0	PREDICTED: uncharacterized protein LOC107305368 [Oryza brachyantha]	gi|669026884|emb|HG670306.1|	669026884	100	2e-16	Triticum aestivum chromosome 3B, genomic scaffold, cultivar Chinese Spring
	Novel10373	0.8913	0.0001735	gi|475582207|gb|EMT19059.1|	475582207	52.8	1e-06	hypothetical protein F775_43535 [Aegilops tauschii]	gi|669026884|emb|HG670306.1|	669026884	63.9	9e-06	Triticum aestivum chromosome 3B, genomic scaffold, cultivar Chinese Spring
	Novel11439	0.98	0.00056416	-	-	-	-	-	-	-	-	-	-
	Novel12374	0.97442	1.3125e-05	gi|727597359|ref|XP_010471674.1|	727597359	241	2e-80	PREDICTED: histone H3.3-like [Camelina sativa]	gi|554775751|dbj|AK429497.1|	554775751	534	5e-148	Brachypodium distachyon mRNA, clone: PL016C01-A-033_P19
	Novel12438	4.4672	0.00089309	gi|119638467|gb|ABL85058.1|	119638467	122	9e-34	early nodulin protein [Brachypodium sylvaticum]	gi|5803242|dbj|AP000399.1|	5803242	189	6e-44	Oryza sativa Japonica Group genomic DNA, chromosome 6, clone:P0535G04
	Novel12942	1.1075	0.0012886	-	-	-	-	-	gi|241983344|dbj|AK331284.1|	241983344	660	0	Triticum aestivum cDNA, clone: WT007_B16, cultivar: Chinese Spring
	Novel13371	5.6659	0.0001313	-	-	-	-	-
	Novel13531	1.4951	0.0014668	-	-	-	-	-
	Traes_1DL_003A549A4	1.717	1.1218e-07	gi|162460375|ref|NP_001105690.1|	162460375	1043	0	chaperonin CPN60-2, mitochondrial precursor [Zea mays]	gi|573960469|ref|XM_006662355.1|	573960469	2082	0	PREDICTED: Oryza brachyantha chaperonin CPN60-1, mitochondrial-like (LOC102709114), mRNA
	Traes_1DL_03C98091F	0.91966	0.0018751	gi|226505526|ref|NP_001144109.1|	226505526	281	9e-89	uncharacterized protein LOC100276949 [Zea mays]	gi|669026884|emb|HG670306.1|	669026884	95.3	2e-15	Triticum aestivum chromosome 3B, genomic scaffold, cultivar Chinese Spring
	Traes_1DL_1C2565F40	2.6982	4.2262e-05	gi|514772477|ref|XP_004967505.1|	514772477	97.1	2e-23	PREDICTED: serine/arginine-rich splicing factor SR30-like isoform X3 [Setaria italica]	gi|68035997|gb|DQ019630.1|	68035997	307	9e-80	Triticum aestivum alternative splicing regulator (SRp30) mRNA, complete cds
	Traes_1DL_35433F5C5	3.3976	2.6334e-47	gi|242090773|ref|XP_002441219.1|	242090773	674	0	hypothetical protein SORBIDRAFT_09g022580 [Sorghum bicolor]	gi|573944320|ref|XR_423539.1|	573944320	1489	0	PREDICTED: Oryza brachyantha probable mediator of RNA polymerase II transcription subunit 37c-like (LOC102713361), misc_RNA
	Traes_1DL_3E6E4FFAE	2.883	6.7579e-23	gi|194702426|gb|ACF85297.1|	194702426	102	2e-47	unknown [Zea mays]	gi|937916895|dbj|AP014961.1|	937916895	211	1e-50	Oryza sativa Japonica Group DNA, chromosome 5, cultivar: Nipponbare, complete sequence
	Traes_1DL_A9A4CEDB1	0.86873	0.00011211	gi|1002301531|ref|XP_015614160.1|	1002301531	751	0	PREDICTED: uncharacterized protein LOC4349033 [Oryza sativa Japonica Group]	gi|38175837|gb|AC079888.10|	38175837	128	5e-25	Oryza sativa chromosome 10 BAC OSJNBa0078O01 genomic sequence, complete sequence
	Traes_1DL_C56A58B40	0.96754	0.001757	gi|125531944|gb|EAY78509.1|	125531944	297	3e-99	hypothetical protein OsI_33605 [Oryza sativa Indica Group]	gi|554778445|dbj|AK432210.1|	554778445	660	0	Brachypodium distachyon mRNA, clone: PL016C01-A-051_N06
	Traes_1DS_26788CFD4	0.90665	0.00017051	gi|835956802|ref|XP_012700484.1|	835956802	1234	0	PREDICTED: LRR receptor-like serine/threonine-protein kinase GSO1 [Setaria italica]	gi|70794820|gb|AC084817.5|	70794820	2202	0	Oryza sativa Japonica Group chromosome 5 clone P0419C04, complete sequence
	Traes_1DS_3C19E6131	1.7307	0.00025498	gi|125550630|gb|EAY96339.1|	125550630	99.8	2e-21	hypothetical protein OsI_18242 [Oryza sativa Indica Group]	gi|6863078|dbj|AP001111.1|	6863078	106	3e-18	Oryza sativa genomic DNA, chromosome 5, clone:P0699E04
	Traes_1DS_54B3EABE1	2.7585	8.8689e-10	gi|514745327|ref|XP_004960853.1|	514745327	1350	0	PREDICTED: heat shock 70 kDa protein 15-like [Setaria italica]	gi|573943479|ref|XM_006654049.1|	573943479	1860	0	PREDICTED: Oryza brachyantha heat shock 70 kDa protein 15-like (LOC102712082), mRNA
	Traes_1DS_5F13D45E6	0.67211	0.0012873	gi|474161930|gb|EMS57294.1|	474161930	50.8	5e-06	hypothetical protein TRIUR3_09069 [Triticum urartu]	gi|554789015|dbj|AK426666.1|	554789015	311	2e-80	Brachypodium distachyon mRNA, clone: PL016C01-A-015_P03
	Traes_1DS_826841555	0.77584	0.00042354	gi|670412464|ref|XP_008647386.1|	670412464	269	8e-84	PREDICTED: uncharacterized protein LOC100193414 isoform X1 [Zea mays]	gi|514743126|ref|XM_004960256.1|	514743126	647	0	PREDICTED: Setaria italica serine/arginine-rich splicing factor RS2Z32-like (LOC101759429), transcript variant X1, mRNA
	Traes_1DS_9EDF19EA3	0.92691	0.0017563	gi|226508132|ref|NP_001150590.1|	226508132	219	8e-72	retrotransposon protein [Zea mays]	gi|573965849|ref|XM_006664966.1|	573965849	409	3e-110	PREDICTED: Oryza brachyantha N-alpha-acetyltransferase MAK3-like (LOC102717584), mRNA
	Traes_1DS_D2817D6A3	0.92883	0.00017533	gi|242057053|ref|XP_002457672.1|	242057053	218	7e-64	hypothetical protein SORBIDRAFT_03g011430 [Sorghum bicolor]	gi|960463732|ref|XM_010232491.2|	960463732	950	0	PREDICTED: Brachypodium distachyon uncharacterized LOC100830815 (LOC100830815), transcript variant X2, mRNA
	Traes_1DS_FAE249779	1.9507	2.0254e-16	gi|242035611|ref|XP_002465200.1|	242035611	154	1e-43	hypothetical protein SORBIDRAFT_01g033940 [Sorghum bicolor]	gi|242382225|emb|FP091665.1|	242382225	525	7e-145	Phyllostachys edulis cDNA clone: bphyst007l17, full insert sequence
	Traes_1DS_FBF57DBCD	1.5052	6.8738e-05	gi|242087143|ref|XP_002439404.1|	242087143	292	7e-92	hypothetical protein SORBIDRAFT_09g005870 [Sorghum bicolor]	gi|242384363|emb|FP097963.1|	242384363	580	2e-161	Phyllostachys edulis cDNA clone: bphylf056h24, full insert sequence
	Traes_2DL_04A8672C5	1.4292	0.0013372	gi|514802049|ref|XP_004975922.1|	514802049	92	2e-19	PREDICTED: transcription factor MYB12 [Setaria italica]	gi|194708321|gb|BT043240.1|	194708321	259	5e-65	Zea mays full-length cDNA clone ZM_BFc0129J22 mRNA, complete cds
	Traes_2DL_0F555772A	1.8021	0.00015014	gi|1002265231|ref|XP_015636945.1|	1002265231	300	1e-98	PREDICTED: probable purine permease 11 [Oryza sativa Japonica Group]	gi|21912510|emb|AL662957.2|	21912510	706	0	Oryza sativa genomic DNA, chromosome 4, BAC clone: OSJNBa0013K16, complete sequence
	Traes_2DL_2AE90059F	0.83123	0.00032838	gi|242036287|ref|XP_002465538.1|	242036287	204	4e-57	hypothetical protein SORBIDRAFT_01g040780 [Sorghum bicolor]	gi|326516079|dbj|AK356848.1|	326516079	154	7e-33	Hordeum vulgare subsp. vulgare mRNA for predicted protein, complete cds, clone: NIASHv1041A12
	Traes_2DL_34B333668	1.5139	2.2603e-07	gi|58531973|emb|CAE03615.3|	58531973	52	1e-06	OSJNBb0003B01.6 [Oryza sativa Japonica Group]	gi|300681517|emb|FN564434.1|	300681517	63.9	4e-06	Triticum aestivum chromosome 3B-specific BAC library, contig ctg0954b
	Traes_2DL_481253665	2.1006	8.8305e-06	gi|242074028|ref|XP_002446950.1|	242074028	177	1e-51	hypothetical protein SORBIDRAFT_06g025710 [Sorghum bicolor]	gi|150172480|emb|CU406884.1|	150172480	267	3e-67	Oryza rufipogon (W1943) cDNA clone: ORW1943C109L05, full insert sequence
	Traes_2DL_48404195C	1.5658	2.3834e-08	gi|944265796|gb|KQL30036.1|	944265796	92.8	4e-19	hypothetical protein SETIT_018243mg [Setaria italica]	gi|359828769|gb|JN128605.1|	359828769	446	1e-120	Triticum aestivum type A response regulator 1 (RR1) mRNA, partial cds
	Traes_2DL_64803388A	0.94663	8.4899e-06	gi|992276257|gb|KXG34776.1|	992276257	597	0	hypothetical protein SORBI_002G090500 [Sorghum bicolor]	gi|439585|gb|L27348.1|BLYCRH1A	439585	2200	0	Hordeum vulgare calreticulin (CRH1) mRNA, partial cds
	Traes_2DL_6BC04DC9C1	1.6453	3.5556e-06	gi|357128094|ref|XP_003565711.1|	357128094	132	6e-38	PREDICTED: uncharacterized protein LOC100831325 [Brachypodium distachyon]	gi|573916324|ref|XM_006645748.1|	573916324	163	2e-36	PREDICTED: Oryza brachyantha uncharacterized LOC102722728 (LOC102722728), mRNA
	Traes_2DL_6DEFD6D64	1.4378	0.00043876	gi|475516253|gb|EMT05955.1|	475516253	342	2e-115	GDSL esterase/lipase EXL3 [Aegilops tauschii]	gi|212721687|ref|NM_001137943.1|	212721687	468	9e-128	Zea mays uncharacterized LOC100192744 (LOC100192744), mRNA
	Traes_2DL_9C57022E5	0.76245	0.0013628	gi|473948411|gb|EMS50623.1|	473948411	141	5e-41	Non-specific lipid-transfer protein [Triticum urartu]	gi|84617196|emb|AJ852543.1|	84617196	176	4e-40	Triticum aestivum ltp9.3g gene for type 1 non specific lipid transfer protein precursor, exons 1-2
	Traes_2DL_9DF2B7542	2.5778	0.00016102	gi|238009980|gb|ACR36025.1|	238009980	63.5	3e-10	unknown [Zea mays]	gi|573940287|ref|XM_006652487.1|	573940287	182	8e-42	PREDICTED: Oryza brachyantha uncharacterized LOC102717891 (LOC102717891), mRNA
	Traes_2DL_9E060D0BB	0.67543	0.001307	gi|514801007|ref|XP_004975419.1|	514801007	219	2e-64	PREDICTED: triadin-like [Setaria italica]	gi|54653737|gb|BT018956.1|	54653737	534	2e-147	Zea mays clone Contig167.F mRNA sequence
	Traes_2DL_A84C58DC2	0.91728	0.00095195	gi|242042934|ref|XP_002459338.1|	242042934	303	1e-92	hypothetical protein SORBIDRAFT_02g002760 [Sorghum bicolor]	gi|116638256|emb|CT829014.1|	116638256	189	2e-43	Oryza sativa (indica cultivar-group) cDNA clone:OSIGCPI232P10, full insert sequence
	Traes_2DL_B0DF9C2A0	1.213	0.001247	gi|113565523|dbj|BAF15866.1|	113565523	382	2e-131	Os04g0627200 [Oryza sativa Japonica Group]	gi|573940921|ref|XM_006652797.1|	573940921	859	0	PREDICTED: Oryza brachyantha ABC transporter I family member 1-like (LOC102714174), mRNA
	Traes_2DL_B8EA5B0C6	3.0697	5.5241e-15	gi|242073850|ref|XP_002446861.1|	242073850	60.5	3e-07	hypothetical protein SORBIDRAFT_06g023830 [Sorghum bicolor]	gi|21210558|gb|AY107480.1|	21210558	942	0	Zea mays PCO126634 mRNA sequence
	Traes_2DL_BDECC07BD	1.0014	0.00023372	gi|573954362|ref|XP_006659430.1|	573954362	451	3e-149	PREDICTED: transcription factor MYB28-like [Oryza brachyantha]	gi|115458785|ref|NM_001059528.1|	115458785	429	1e-115	Oryza sativa Japonica Group Os04g0461000 (Os04g0461000) mRNA, complete cds
	Traes_2DL_C0BAE586D	1.3766	0.00097891	gi|413925974|gb|AFW65906.1|	413925974	216	4e-67	hypothetical protein ZEAMMB73_348741 [Zea mays]	gi|226491979|ref|NM_001149791.1|	226491979	154	3e-33	Zea mays uncharacterized LOC100275792 (LOC100275792), mRNA
	Traes_2DL_D3FE1F9BC	2.0074	0.00029222	gi|357128094|ref|XP_003565711.1|	357128094	127	1e-32	PREDICTED: uncharacterized protein LOC100831325 [Brachypodium distachyon]	gi|393281739|emb|HE572585.1|	393281739	364	2e-96	Aegilops speltoides ppmei gene for pectin methyl esterase inhibitor
	Traes_2DL_F2D868473	3.0404	5.7855e-23	gi|242092966|ref|XP_002436973.1|	242092966	896	0	hypothetical protein SORBIDRAFT_10g012970 [Sorghum bicolor]	gi|242092965|ref|XM_002436928.1|	242092965	1395	0	Sorghum bicolor hypothetical protein, mRNA
	Traes_2DS_10E998B46	1.93	5.5547e-05	gi|194707444|gb|ACF87806.1|	194707444	394	1e-136	unknown [Zea mays]	gi|695017643|ref|XM_009397490.1|	695017643	145	2e-30	PREDICTED: Musa acuminata subsp. malaccensis protein trichome birefringence-like 42 (LOC103980950), mRNA
	Traes_2DS_2B79D3EF3	3.1879	0.00022509	-	-	-	-	-	gi|242049523|ref|XM_002462461.1|	242049523	62.1	8e-06	Sorghum bicolor hypothetical protein, mRNA
	Traes_2DS_2BA9E0D54	1.1557	2.9791e-05	gi|992281360|gb|KXG39404.1|	992281360	466	1e-163	hypothetical protein SORBI_001G375500 [Sorghum bicolor]	gi|670433136|ref|XM_008658835.1|	670433136	141	3e-29	PREDICTED: Zea mays strictosidine synthase 3-like (LOC103636492), mRNA
	Traes_2DS_46D766017	1.7782	3.3122e-07	gi|195624760|gb|ACG34210.1|	195624760	523	0	APRL1 - Zea mays adenosine 5'-phosphosulfate reductase-like [Zea mays]	gi|242050343|ref|XM_002462871.1|	242050343	942	0	Sorghum bicolor hypothetical protein, mRNA
	Traes_2DS_47A2B4BD4	1.5075	4.3036e-10	gi|372863947|gb|AEX99749.1|	372863947	150	2e-41	putative serine/arginine-rich protein SCL subfamily member [Saccharum hybrid cultivar]	gi|242388474|emb|FP094935.1|	242388474	135	1e-27	Phyllostachys edulis cDNA clone: bphylf033e15, full insert sequence
	Traes_2DS_5DD589A3D	1.2543	0.0011269	gi|226532409|ref|NP_001147420.1|	226532409	72.8	4e-13	GIR1 precursor [Zea mays]	gi|514741087|ref|XM_004959747.1|	514741087	152	1e-32	PREDICTED: Setaria italica snakin-1-like (LOC101767680), mRNA
	Traes_2DS_62C233677	0.69082	0.0011758	gi|1002280786|ref|XP_015644691.1|	1002280786	355	1e-122	PREDICTED: 60S ribosomal protein L18-3 isoform X2 [Oryza sativa Japonica Group]	gi|955709578|ref|XM_004958618.3|	955709578	699	0	PREDICTED: Setaria italica 60S ribosomal protein L18-2 (LOC101773860), mRNA
	Traes_2DS_68EE75617	0.74284	0.00098774	gi|672143358|ref|XP_008795553.1|	672143358	213	4e-68	PREDICTED: transcription elongation factor SPT4 homolog 2-like [Phoenix dactylifera]	gi|514736252|ref|XM_004958308.1|	514736252	436	3e-118	PREDICTED: Setaria italica transcription elongation factor SPT4 homolog 1-like (LOC101752519), mRNA
	Traes_2DS_82E5468C9	0.9596	1.8846e-05	gi|743773291|ref|XP_010916983.1|	743773291	646	0	PREDICTED: developmentally-regulated G-protein 3 [Elaeis guineensis]	gi|747103774|ref|XM_011101788.1|	747103774	808	0	PREDICTED: Sesamum indicum developmentally-regulated G-protein 3 (LOC105178323), mRNA
	Traes_2DS_86C131DEE	0.78067	0.00029462	gi|218194478|gb|EEC76905.1|	218194478	843	0	hypothetical protein OsI_15137 [Oryza sativa Indica Group]	gi|242072551|ref|XM_002446167.1|	242072551	1565	0	Sorghum bicolor hypothetical protein, mRNA
	Traes_2DS_90621ECF4	0.97338	0.00084035	-	-	-	-	-	gi|960467660|ref|XM_010234032.2|	960467660	224	8e-55	PREDICTED: Brachypodium distachyon protein NUCLEAR FUSION DEFECTIVE 6, chloroplastic/mitochondrial-like (LOC100843663), transcript variant X5, mRNA
	Traes_2DS_91477C666	0.99669	0.00019136	gi|218193055|gb|EEC75482.1|	218193055	318	1e-96	hypothetical protein OsI_12070 [Oryza sativa Indica Group]	gi|34394906|dbj|AP005807.3|	34394906	65.8	4e-06	Oryza sativa Japonica Group genomic DNA, chromosome 7, BAC clone:OSJNBb0018H10
	Traes_2DS_A2F0F9DEB	1.1742	2.7283e-06	gi|226493532|ref|NP_001142327.1|	226493532	597	0	uncharacterized protein LOC100274497 [Zea mays]	gi|226493531|ref|NM_001148855.1|	226493531	1251	0	Zea mays uncharacterized LOC100274497 (LOC100274497), mRNA
	Traes_3AL_2240B0C5F	1.3982	2.1551e-07	gi|223942313|gb|ACN25240.1|	223942313	293	8e-98	unknown [Zea mays]	gi|32988058|dbj|AK102849.1|	32988058	695	0	Oryza sativa Japonica Group cDNA clone:J033110C14, full insert sequence
	Traes_3AL_224FB10D3	1.6231	0.0010506	gi|992273233|gb|KXG33264.1|	992273233	635	0	hypothetical protein SORBI_003G278600 [Sorghum bicolor]	gi|937893927|dbj|AP014957.1|	937893927	390	4e-104	Oryza sativa Japonica Group DNA, chromosome 1, cultivar: Nipponbare, complete sequence
	Traes_3AL_2F5BEA4EC	1.5556	4.3896e-06	gi|721637898|ref|XP_010231348.1|	721637898	107	1e-24	PREDICTED: F-box protein SKP2A-like isoform X1 [Brachypodium distachyon]	gi|210063878|gb|FJ374553.1|	210063878	279	4e-71	Aegilops speltoides putative F-box/LRR-repeat protein 2 gene, exons 1, 2 and partial cds
	Traes_3AL_6DE434492	1.2103	2.7135e-05	gi|218189845|gb|EEC72272.1|	218189845	122	1e-31	hypothetical protein OsI_05433 [Oryza sativa Indica Group]	gi|242384193|emb|FP092837.1|	242384193	171	4e-38	Phyllostachys edulis cDNA clone: bphyst009f16, full insert sequence
	Traes_3AL_75B505500	1.2156	2.0822e-05	gi|514787934|ref|XP_004971455.1|	514787934	629	0	PREDICTED: dnaJ protein P58IPK homolog [Setaria italica]	gi|194704481|gb|BT041320.1|	194704481	1125	0	Zea mays full-length cDNA clone ZM_BFb0020P21 mRNA, complete cds
	Traes_3AL_7D7D4A546	1.8111	1.128e-07	gi|42407366|dbj|BAD09355.1|	42407366	169	5e-49	putative zinc-finger protein [Oryza sativa Japonica Group]	gi|226502071|ref|NM_001147728.1|	226502071	305	3e-79	Zea mays uncharacterized LOC100273287 (uaz7c01h10), mRNA
	Traes_3AL_C6FE788FC	1.2557	0.00019487	gi|226509946|ref|NP_001151680.1|	226509946	89	7e-20	protein transport protein Sec61 beta subunit [Zea mays]	gi|937893927|dbj|AP014957.1|	937893927	195	2e-45	Oryza sativa Japonica Group DNA, chromosome 1, cultivar: Nipponbare, complete sequence
	Traes_3AL_D23DC53CB	2.6418	1.4472e-26	gi|514781790|ref|XP_004969930.1|	514781790	954	0	PREDICTED: chaperone protein ClpB1-like [Setaria italica]	gi|573944619|ref|XM_006654595.1|	573944619	1522	0	PREDICTED: Oryza brachyantha chaperone protein ClpB1-like (LOC102708800), mRNA
	Traes_3AL_D99C70317	1.6743	4.3239e-08	gi|1002857566|ref|XP_015693318.1|	1002857566	301	2e-97	PREDICTED: serine/arginine-rich-splicing factor SR34-like isoform X2 [Oryza brachyantha]	gi|115436241|ref|NM_001049414.1|	115436241	765	0	Oryza sativa Japonica Group Os01g0316600 (Os01g0316600) mRNA, partial cds
	Traes_3AL_E18AB6051	2.0852	1.9261e-17	gi|514782101|ref|XP_004970008.1|	514782101	218	7e-71	PREDICTED: calcyclin-binding protein-like [Setaria italica]	gi|195621847|gb|EU960636.1|	195621847	355	4e-94	Zea mays clone 226861 mRNA sequence
	Traes_3AL_E2F7DF9AB	0.7386	0.00051488	gi|357135595|ref|XP_003569394.1|	357135595	548	0	PREDICTED: protein SGT1 homolog [Brachypodium distachyon]	gi|960469948|ref|XM_003569346.3|	960469948	1282	0	PREDICTED: Brachypodium distachyon protein SGT1 homolog (LOC100838478), mRNA
	Traes_3AL_E8C6D2761	0.84563	0.00022464	gi|4468792|emb|CAB38118.1|	4468792	89.4	5e-19	Glutathione transferase III(a) [Zea mays]	gi|554774601|dbj|AK428342.1|	554774601	150	3e-32	Brachypodium distachyon mRNA, clone: PL016C01-A-026_K13
	Traes_3AL_F15462452	0.91168	0.00016261	gi|670427180|ref|XP_008654278.1|	670427180	366	6e-118	PREDICTED: uncharacterized protein LOC100192096 isoform X1 [Zea mays]	gi|700256750|gb|KM399338.1|	700256750	76.8	2e-09	Brachypodium distachyon tunicamycin induced 1 mRNA, partial cds
	Traes_3AS_513ECA560	2.936	2.1965e-36	gi|475509950|gb|EMT05229.1|	475509950	105	3e-26	hypothetical protein F775_27140 [Aegilops tauschii]	gi|326515479|dbj|AK375791.1|	326515479	353	2e-93	Hordeum vulgare subsp. vulgare mRNA for predicted protein, complete cds, clone: NIASHv3104M06
	Traes_3AS_9151583B9	0.97449	0.0011525	gi|944226025|gb|KQK90429.1|	944226025	241	5e-76	hypothetical protein SETIT_038696mg [Setaria italica]	gi|148921417|dbj|AB288040.1|	148921417	102	2e-17	Oryza sativa Japonica Group OsHAP3I gene for HAP3 subunit of HAP complex, complete cds
	Traes_3AS_AA15BE055	5.9389	0.00011622	gi|475614915|gb|EMT29244.1|	475614915	204	2e-64	hypothetical protein F775_32310 [Aegilops tauschii]	gi|669026884|emb|HG670306.1|	669026884	69.4	9e-08	Triticum aestivum chromosome 3B, genomic scaffold, cultivar Chinese Spring
	Traes_3AS_ACF016AD4	4.6003	4.9066e-42	gi|186886566|emb|CAM96560.1|	186886566	85.9	8e-19	14.5 kDa heat-shock protein [Triticum monococcum]	gi|186886563|emb|AM709768.1|	186886563	268	8e-68	Triticum turgidum subsp. durum mRNA for 17.4 kDa heat-shock protein (hsp17.4 gene)
	Traes_3AS_ADDF32214	0.95741	0.0006889	gi|242051653|ref|XP_002454972.1|	242051653	781	0	hypothetical protein SORBIDRAFT_03g002340 [Sorghum bicolor]	gi|20804452|dbj|AP003052.3|	20804452	1576	0	Oryza sativa Japonica Group genomic DNA, chromosome 1, BAC clone:OSJNBa0016I09
	Traes_3AS_CA28810B7	1.0296	0.00022299	gi|695080676|ref|XP_009387815.1|	695080676	194	2e-57	PREDICTED: protein WALLS ARE THIN 1-like [Musa acuminata subsp. malaccensis]	gi|189242668|gb|AY106900.2|	189242668	394	1e-105	Zea mays PCO142538 mRNA sequence
	Traes_3AS_D66C16D3C	1.2373	4.036e-07	gi|1035963638|gb|OAY84123.1|	1035963638	799	0	Dol-P-Man:Man(6)GlcNAc(2)-PP-Dol alpha-1,2-mannosyltransferase [Ananas comosus]	gi|355388696|gb|HM539505.1|	355388696	1827	0	Pseudoroegneria tauri subsp. libanotica isolate D22c hypothetical protein mRNA, partial cds
	Traes_3AS_E61ACD8BF	3.4993	5.3417e-09	gi|388429141|gb|AFK30379.1|	388429141	230	6e-75	small heat shock protein [Triticum aestivum]	gi|186886541|emb|AM709757.1|	186886541	630	9e-177	Triticum monococcum mRNA for 16.9a kDa heat-shock protein (hsp16.9a gene)
	Traes_3DL_06192F9CF	1.5098	0.0016194	-	-	-	-	-	gi|241986980|dbj|AK334241.1|	241986980	209	8e-51	Triticum aestivum cDNA, clone: WT009_M20, cultivar: Chinese Spring
	Traes_3DL_2AAF732B7	0.82166	0.00031624	gi|226316443|gb|ACO44685.1|	226316443	428	4e-150	fructose-bisphosphate aldolase [Hordeum vulgare]	gi|283837736|dbj|AB510225.2|	283837736	342	5e-90	Phyllostachys edulis aldc-2 mRNA for aldolase C-2, complete cds
	Traes_3DL_330A01B46	1.0874	3.0826e-05	gi|57899528|dbj|BAD87042.1|	57899528	79.3	1e-13	putative P58IPK [Oryza sativa Japonica Group]	gi|194704481|gb|BT041320.1|	194704481	758	0	Zea mays full-length cDNA clone ZM_BFb0020P21 mRNA, complete cds
	Traes_3DL_3DB9F1EC5	1.1849	3.1015e-06	gi|226505190|ref|NP_001142165.1|	226505190	331	1e-107	uncharacterized protein LOC100274332 [Zea mays]	gi|835968691|ref|XM_004970726.2|	835968691	590	3e-164	PREDICTED: Setaria italica F-box protein SKP2A-like (LOC101754500), mRNA
	Traes_3DL_4265DA60A	4.2173	1.981e-07	gi|1035942797|gb|OAY68370.1|	1035942797	177	3e-53	Heat shock cognate 70 kDa protein, partial [Ananas comosus]	gi|15623809|dbj|AP003231.3|	15623809	544	1e-150	Oryza sativa Japonica Group genomic DNA, chromosome 1, PAC clone:P0031D11
	Traes_3DL_559FF19FE	1.3388	0.00013532	gi|195634889|gb|ACG36913.1|	195634889	87.4	4e-20	protein transport protein Sec61 beta subunit [Zea mays]	gi|937893927|dbj|AP014957.1|	937893927	239	6e-59	Oryza sativa Japonica Group DNA, chromosome 1, cultivar: Nipponbare, complete sequence
	Traes_3DL_55B6B2012	1.4956	2.3516e-05	gi|242053319|ref|XP_002455805.1|	242053319	149	1e-44	hypothetical protein SORBIDRAFT_03g025490 [Sorghum bicolor]	gi|238014845|gb|BT088105.1|	238014845	215	4e-52	Zea mays full-length cDNA clone ZM_BFc0020I24 mRNA, complete cds
	Traes_3DL_6BFD464C6	1.3394	1.5333e-06	gi|1002835855|ref|XP_015690384.1|	1002835855	689	0	PREDICTED: ultraviolet-B receptor UVR8, partial [Oryza brachyantha]	gi|195599145|gb|EU946791.1|	195599145	676	0	Zea mays clone 323680 mRNA sequence
	Traes_3DL_7DB07A6DC	0.82288	0.00041349	gi|694351669|ref|XP_009357606.1|	694351669	360	2e-122	PREDICTED: zinc finger CCCH domain-containing protein 11-like [Pyrus x bretschneideri]	gi|565480597|ref|XM_006297877.1|	565480597	331	1e-86	Capsella rubella hypothetical protein (CARUB_v10013982mg) mRNA, complete cds
	Traes_3DL_8E6F8B556	2.1646	3.6789e-08	gi|514813802|ref|XP_004981682.1|	514813802	83.6	2e-14	PREDICTED: zinc finger protein ZPR1-like [Setaria italica]	gi|226502071|ref|NM_001147728.1|	226502071	538	1e-148	Zea mays uncharacterized LOC100273287 (uaz7c01h10), mRNA
	Traes_3DL_E7E17D8A9	1.8327	9.6468e-06	gi|414881229|tpg|DAA58360.1|	414881229	85.1	2e-18	TPA: tat pathway signal sequence family protein [Zea mays]	gi|960470881|ref|XM_010233778.2|	960470881	294	1e-75	PREDICTED: Brachypodium distachyon uncharacterized LOC104582827 (LOC104582827), mRNA
	Traes_3DS_0BDF2E609	3.6562	1.7683e-09	gi|475614914|gb|EMT29243.1|	475614914	218	3e-69	hypothetical protein F775_32309 [Aegilops tauschii]	gi|21804|emb|X64618.1|	21804	701	0	T.aestivum mRNA for heat shock protein 16.9B
	Traes_3DS_909E445F1	4.4601	1.2818e-12	gi|123545|sp|P12810.1|HS16A_WHEAT	123545	208	3e-62	RecName: Full=16.9 kDa class I heat shock protein 1; AltName: Full=HSP 16.9; AltName: Full=Heat shock protein 16.9A; AltName: Full=Heat shock protein 17; AltName: Full=Low molecular weight heat shock protein	gi|21804|emb|X64618.1|	21804	669	0	T.aestivum mRNA for heat shock protein 16.9B
	Traes_3DS_D115D6CB2	2.4782	1.3927e-16	gi|937894281|dbj|BAS70261.1|	937894281	56.6	1e-07	Os01g0136050, partial [Oryza sativa Japonica Group]	gi|347558879|gb|JN634765.1|	347558879	211	1e-50	Triticum aestivum cultivar Halna 16.9 kDa small heat shock protein B (HSP16.9B) mRNA, complete cds
	Traes_3DS_FB1CE2622	0.84721	0.0002347	gi|695047511|ref|XP_009411637.1|	695047511	244	9e-80	PREDICTED: GTP-binding protein SAR1A-like [Musa acuminata subsp. malaccensis]	gi|47499877|gb|AY620417.1|	47499877	547	1e-151	Oryza sativa (japonica cultivar-group) clone P0705D01 GTP-binding protein (GBP) mRNA, complete cds
	Traes_4DL_0DA7ADE7E	2.5791	5.5257e-16	gi|475612194|gb|EMT28324.1|	475612194	221	1e-69	hypothetical protein F775_31948 [Aegilops tauschii]	gi|37989287|dbj|AK119664.1|	37989287	647	0	Oryza sativa Japonica Group cDNA clone:002-144-D02, full insert sequence
	Traes_4DL_144856316	4.4902	5.1465e-12	gi|75297657|sp|Q84J50.1|HS177_ORYSJ	75297657	210	3e-67	RecName: Full=17.7 kDa class I heat shock protein; AltName: Full=17.7 kDa heat shock protein; Short=OsHsp17.7	gi|1815659|gb|U83669.1|OSU83669	1815659	584	7e-163	Oryza sativa low molecular mass heat shock protein Oshsp17.3 (OSHSP17.3) gene, complete cds
	Traes_4DL_253F18B56	3.077	1.2766e-17	gi|195626536|gb|ACG35098.1|	195626536	186	8e-56	17.4 kDa class I heat shock protein 3 [Zea mays]	gi|209977126|gb|AC226774.1|	209977126	435	1e-117	Oryza minuta clone OM__Ba0038N20, complete sequence
	Traes_4DL_3A1851036	1.0308	7.9979e-05	gi|226529075|ref|NP_001148737.1|	226529075	87	7e-20	uncharacterized protein LOC100282353 [Zea mays]	gi|554788334|dbj|AK426013.1|	554788334	363	3e-96	Brachypodium distachyon mRNA, clone: PL016C01-A-011_M22
	Traes_4DL_476400437	1.8149	0.0015435	gi|195629922|gb|ACG36602.1|	195629922	111	6e-26	AAA ATPase containing von Willebrand factor type A [Zea mays]	gi|32992988|dbj|AK107779.1|	32992988	200	5e-47	Oryza sativa Japonica Group cDNA clone:002-133-C04, full insert sequence
	Traes_4DL_4A0341E1A	0.70029	0.0018853	gi|108707455|gb|ABF95250.1|	108707455	589	0	ankyrin repeat family protein, putative, expressed [Oryza sativa Japonica Group]	gi|195638929|gb|EU966815.1|	195638929	289	1e-73	Zea mays clone 297557 mRNA sequence
	Traes_4DL_5441F06CB	1.6552	1.0284e-08	gi|108707340|gb|ABF95135.1|	108707340	168	6e-45	RNA recognition motif family protein, expressed [Oryza sativa Japonica Group]	gi|932282751|gb|CP012611.1|	932282751	195	3e-45	Oryza sativa Indica Group cultivar RP Bio-226 chromosome 3 sequence
	Traes_4DL_58F3F93CA	1.2357	0.00076045	gi|414865187|tpg|DAA43744.1|	414865187	308	4e-101	TPA: hypothetical protein ZEAMMB73_433086 [Zea mays]	gi|326527424|dbj|AK376793.1|	326527424	418	2e-112	Hordeum vulgare subsp. vulgare mRNA for predicted protein, complete cds, clone: NIASHv3136G16
	Traes_4DL_5FC277EA7	1.6705	0.0013283	gi|514821669|ref|XP_004985512.1|	514821669	56.2	3e-07	PREDICTED: uncharacterized protein LOC101756354 [Setaria italica]	gi|960452270|ref|XM_003558640.3|	960452270	200	2e-47	PREDICTED: Brachypodium distachyon protein BIG GRAIN 1-like (LOC100841574), mRNA
	Traes_4DL_607166A04	2.5961	2.7243e-16	gi|514820494|ref|XP_004984934.1|	514820494	564	0	PREDICTED: uncharacterized protein LOC101770154 [Setaria italica]	gi|326504317|dbj|AK359782.1|	326504317	108	3e-19	Hordeum vulgare subsp. vulgare mRNA for predicted protein, complete cds, clone: NIASHv1103B11
	Traes_4DL_657E82F56	0.8767	0.00082672	gi|75152400|sp|Q8H4H5.1|NRAM5_ORYSJ	75152400	849	0	RecName: Full=Metal transporter Nramp5	gi|670422714|ref|XM_008654005.1|	670422714	1321	0	PREDICTED: Zea mays metal transporter Nramp5 (LOC100280443), mRNA
	Traes_4DL_6F0317327	2.8677	4.6012e-07	gi|1002845770|ref|XP_015689827.1|	1002845770	135	5e-35	PREDICTED: uncharacterized protein LOC102715001 [Oryza brachyantha]	gi|554785371|dbj|AK438935.1|	554785371	363	6e-96	Brachypodium distachyon mRNA, clone: PL016C01-A-095_P15
	Traes_4DL_7B7B7B0A8	3.7923	0.00046882	gi|413956161|gb|AFW88810.1|	413956161	95.1	2e-20	hypothetical protein ZEAMMB73_832667 [Zea mays]	gi|297600718|ref|NM_001056254.2|	297600718	320	2e-83	Oryza sativa Japonica Group Os03g0277300 (Os03g0277300) mRNA, complete cds
	Traes_4DL_8C706AC68	3.9388	4.2056e-17	gi|4028573|gb|AAC96317.1|	4028573	333	6e-113	heat shock protein HSP26 [Triticum aestivum]	gi|147225077|emb|AJ971373.1|	147225077	1099	0	Triticum durum mRNA for 26.5kDa heat-shock protein (hsp26.5 gene)
	Traes_4DL_A379ABAE9	1.0055	3.9269e-06	gi|1045809778|gb|ANV20565.1|	1045809778	309	1e-102	TIP1;1 [Cenchrus americanus]	gi|242388719|emb|FP100149.1|	242388719	885	0	Phyllostachys edulis cDNA clone: bphyst004f16, full insert sequence
	Traes_4DL_B4FCBCF78	3.4813	4.763e-25	gi|514819961|ref|XP_004984672.1|	514819961	89.4	4e-20	PREDICTED: 17.9 kDa class I heat shock protein [Setaria italica]	gi|554777639|dbj|AK431398.1|	554777639	381	9e-102	Brachypodium distachyon mRNA, clone: PL016C01-A-046_H11
	Traes_4DL_CC4C3EE80	1.6322	6.1993e-09	gi|219363323|ref|NP_001137040.1|	219363323	213	6e-66	uncharacterized protein LOC100217211 [Zea mays]	gi|195598291|gb|EU945937.1|	195598291	143	7e-30	Zea mays clone 290561 mRNA sequence
	Traes_4DL_D8C52C33F	0.93613	0.00023001	gi|1035949561|gb|OAY73047.1|	1035949561	72.8	2e-10	putative inactive receptor kinase [Ananas comosus]	gi|197106997|gb|AC231877.1|	197106997	1286	0	Oryza minuta clone OM__Ba0197M15, complete sequence
	Traes_4DL_DA6473F12	1.1147	0.00096418	gi|672118065|ref|XP_008782232.1|	672118065	95.5	2e-22	PREDICTED: selenoprotein K-like [Phoenix dactylifera]	gi|116632447|emb|CT832251.1|	116632447	237	3e-58	Oryza sativa (indica cultivar-group) cDNA clone:OSIGCPI001O05, full insert sequence
	Traes_4DL_DAB902886	1.1013	0.00031563	gi|992171147|gb|KXG31411.1|	992171147	154	2e-41	hypothetical protein SORBI_004G354600 [Sorghum bicolor]	gi|32981222|dbj|AK071199.1|	32981222	281	1e-71	Oryza sativa Japonica Group cDNA clone:J023083N21, full insert sequence
	Traes_4DL_FF35083D3	3.5344	1.8434e-12	gi|1040975837|gb|ANN87873.1|	1040975837	975	0	heat shock protein 70 [Saccharum officinarum]	gi|514820980|ref|XM_004985117.1|	514820980	1557	0	PREDICTED: Setaria italica heat shock 70 kDa protein 8 (LOC101764597), mRNA
	Traes_4DS_18D8A5F2A	0.79025	0.00036635	gi|226496920|ref|NP_001140657.1|	226496920	549	0	uncharacterized protein LOC100272732 [Zea mays]	gi|242387982|emb|FP099809.1|	242387982	1221	0	Phyllostachys edulis cDNA clone: bphyem207f10, full insert sequence
	Traes_4DS_27CCFA657	1.1742	1.9526e-06	gi|77548377|gb|ABA91174.1|	77548377	577	0	RPT2, putative, expressed [Oryza sativa Japonica Group]	gi|932283455|gb|CP012620.1|	932283455	1038	0	Oryza sativa Indica Group cultivar RP Bio-226 chromosome 12 sequence
	Traes_4DS_416FE1CB7	0.8477	0.00052885	gi|474048407|gb|EMS53539.1|	474048407	408	9e-133	hypothetical protein TRIUR3_25520 [Triticum urartu]	gi|195598636|gb|EU946282.1|	195598636	364	5e-96	Zea mays clone 303347 mRNA sequence
	Traes_4DS_4519149881	3.9828	8.7535e-50	gi|186886564|emb|CAM96559.1|	186886564	255	6e-83	17.4 kDa heat-shock protein [Triticum turgidum subsp. durum]	gi|326503717|dbj|AK355146.1|	326503717	741	0	Hordeum vulgare subsp. vulgare mRNA for predicted protein, complete cds, clone: NIASHv1016K03
	Traes_4DS_8075EBF55	1.8177	1.179e-13	gi|125544812|gb|EAY90951.1|	125544812	73.9	7e-14	hypothetical protein OsI_12565 [Oryza sativa Indica Group]	gi|188013418|gb|AY104011.2|	188013418	230	7e-56	Zea mays PCO104919 mRNA sequence
	Traes_4DS_8D85A8E1F	1.1572	0.0011817	gi|195637210|gb|ACG38073.1|	195637210	97.8	6e-22	hypothetical protein [Zea mays]	gi|242033118|ref|XM_002463909.1|	242033118	115	2e-21	Sorghum bicolor hypothetical protein, mRNA
	Traes_4DS_99508C00B	2.2415	3.6774e-05	gi|242069537|ref|XP_002450045.1|	242069537	209	1e-63	hypothetical protein SORBIDRAFT_05g027480 [Sorghum bicolor]	gi|242389690|emb|FP100721.1|	242389690	252	1e-62	Phyllostachys edulis cDNA clone: bphylf003l03, full insert sequence
	Traes_4DS_A903AA984	3.2121	6.459e-05	gi|226504834|ref|NP_001152318.1|	226504834	90.1	1e-20	GDU1 [Zea mays]	gi|932283207|gb|CP012616.1|	932283207	278	1e-70	Oryza sativa Indica Group cultivar RP Bio-226 chromosome 8 sequence
	Traes_4DS_B1A4FC5AD	0.71429	0.00071308	gi|1021046701|gb|KZN04481.1|	1021046701	987	0	hypothetical protein DCAR_005318 [Daucus carota subsp. sativus]	gi|573961955|ref|XM_006663065.1|	573961955	302	2e-77	PREDICTED: Oryza brachyantha heat shock cognate 70 kDa protein 2-like (LOC102702507), mRNA
	Traes_4DS_B4CD44FDE	1.1035	0.0010256	gi|414588462|tpg|DAA39033.1|	414588462	217	4e-179	TPA: hypothetical protein ZEAMMB73_232282 [Zea mays]	gi|32992018|dbj|AK106809.1|	32992018	931	0	Oryza sativa Japonica Group cDNA clone:002-116-C08, full insert sequence
	Traes_4DS_B64CF5468	1.5472	1.6297e-09	gi|944053119|gb|KQJ88757.1|	944053119	575	0	hypothetical protein BRADI_4g20960 [Brachypodium distachyon]	gi|695057447|ref|XM_009418721.1|	695057447	472	2e-128	PREDICTED: Musa acuminata subsp. malaccensis putative protease Do-like 14 (LOC103997483), transcript variant X2, mRNA
	Traes_4DS_D764CD992	1.849	0.00015828	gi|743817426|ref|XP_010930930.1|	743817426	602	0	PREDICTED: uncharacterized protein LOC105051966 [Elaeis guineensis]	gi|573962196|ref|XR_423949.1|	573962196	281	3e-71	PREDICTED: Oryza brachyantha uncharacterized LOC102718121 (LOC102718121), misc_RNA
	Traes_4DS_F3750ABFD	0.86954	0.0016158	gi|514808305|ref|XP_004978994.1|	514808305	225	1e-63	PREDICTED: zinc-finger homeodomain protein 4-like [Setaria italica]	gi|195639009|gb|EU966855.1|	195639009	540	6e-149	Zea mays clone 297761 mRNA sequence
	Traes_5AL_0C2D144B0	0.85337	3.9032e-05	gi|786317001|gb|AKA20387.1|	786317001	1153	0	heat shock protein 90.1 [Elymus sibiricus]	gi|339765023|gb|JN052206.1|	339765023	3554	0	Triticum aestivum cultivar C306 heat shock protein 90 (HSP90) mRNA, complete cds
	Traes_5AL_107C8B087	1.1663	5.1228e-06	gi|242045278|ref|XP_002460510.1|	242045278	514	3e-179	hypothetical protein SORBIDRAFT_02g029650 [Sorghum bicolor]	gi|212276329|ref|NM_001137123.1|	212276329	900	0	Zea mays uncharacterized LOC100191694 (LOC100191694), mRNA
	Traes_5AL_16AD8DEEC	1.0775	2.9291e-05	gi|328671430|gb|AEB26587.1|	328671430	376	8e-127	heat shock factor A2e, partial [Hordeum vulgare subsp. vulgare]	gi|242037810|ref|XM_002466255.1|	242037810	599	6e-167	Sorghum bicolor hypothetical protein, mRNA
	Traes_5AL_1765846C0	1.8463	0.00081931	gi|514818564|ref|XP_004983984.1|	514818564	1671	0	PREDICTED: chaperone protein ClpB2, chloroplastic [Setaria italica]	gi|670435064|ref|XM_008659875.1|	670435064	2809	0	PREDICTED: Zea mays LOC100193235 (pco093519b), transcript variant X1, mRNA
	Traes_5AL_1DA3B4631	0.88135	0.00074127	gi|218202319|gb|EEC84746.1|	218202319	1214	0	hypothetical protein OsI_31743 [Oryza sativa Indica Group]	gi|115479724|ref|NM_001069991.1|	115479724	726	0	Oryza sativa Japonica Group Os09g0474300 (Os09g0474300) mRNA, complete cds
	Traes_5AL_30815D643	0.73954	0.0007016	gi|514813441|ref|XP_004981504.1|	514813441	525	0	PREDICTED: dnaJ protein homolog [Setaria italica]	gi|21206805|gb|AY103727.1|	21206805	1144	0	Zea mays PCO082317 mRNA sequence
	Traes_5AL_500FF0B72	1.7636	0.0014942	gi|75149521|sp|Q851R2.1|MEL1_ORYSJ	75149521	321	2e-100	RecName: Full=Protein argonaute MEL1; AltName: Full=Protein MEIOSIS ARRESTED AT LEPTOTENE 1; Short=OsMEL1	gi|28173089|gb|AC104321.7|	28173089	209	6e-50	Oryza sativa chromosome 3 BAC OSJNBa0052F07 genomic sequence, complete sequence
	Traes_5AL_54F60C317	1.4297	0.0011667	gi|218186805|gb|EEC69232.1|	218186805	209	3e-60	hypothetical protein OsI_38239 [Oryza sativa Indica Group]	gi|670358976|ref|XM_008669793.1|	670358976	143	7e-30	PREDICTED: Zea mays hypothetical protein (LOC100273910), transcript variant X1, mRNA
	Traes_5AL_6173B92A1	1.6018	3.8155e-09	gi|226501458|ref|NP_001146403.1|	226501458	472	5e-162	uncharacterized protein LOC100279983 [Zea mays]	gi|219887034|gb|BT055285.1|	219887034	713	0	Zea mays full-length cDNA clone ZM_BFc0117K02 mRNA, complete cds
	Traes_5AL_67878B82B	1.1952	2.6434e-05	gi|1045374600|dbj|GAU39431.1|	1045374600	60.5	2e-10	hypothetical protein TSUD_289960 [Trifolium subterraneum]	gi|110270497|gb|DQ665783.1|	110270497	289	2e-74	Triticum aestivum heat shock protein 90 (HSP90-1) mRNA, complete cds
	Traes_5AL_7AC09C7FF	1.1522	1.6173e-05	gi|218202255|gb|EEC84682.1|	218202255	99.8	7e-20	hypothetical protein OsI_31602 [Oryza sativa Indica Group]	gi|32972272|dbj|AK062254.1|	32972272	983	0	Oryza sativa Japonica Group cDNA clone:001-047-G06, full insert sequence
	Traes_5AL_E1B64C7F1	2.5828	6.2802e-11	gi|1002288718|ref|XP_015648650.1|	1002288718	255	1e-81	PREDICTED: uncharacterized protein LOC4345979 isoform X1 [Oryza sativa Japonica Group]	gi|823173875|ref|XM_012630142.1|	823173875	219	1e-52	PREDICTED: Gossypium raimondii OTU domain-containing protein At3g57810 (LOC105799527), transcript variant X1, mRNA
	Traes_5AL_E32D685B5	3.3904	2.8886e-08	gi|631898381|gb|AHZ30617.1|	631898381	69.3	7e-09	Bcl2-associated athanoprotein 6a [Eleusine coracana]	gi|721654792|ref|XM_010235813.1|	721654792	1192	0	PREDICTED: Brachypodium distachyon BAG family molecular chaperone regulator 6 (LOC100823784), transcript variant X1, mRNA
	Traes_5AL_F20BA414F	0.83646	0.00052943	gi|514813389|ref|XP_004981478.1|	514813389	520	2e-178	PREDICTED: probable inactive leucine-rich repeat receptor-like protein kinase At3g03770 [Setaria italica]	gi|32989123|dbj|AK103914.1|	32989123	671	0	Oryza sativa Japonica Group cDNA clone:001-012-G10, full insert sequence
	Traes_5AL_F72B730FE	0.96122	3.5977e-05	gi|242049812|ref|XP_002462650.1|	242049812	296	4e-96	hypothetical protein SORBIDRAFT_02g029530 [Sorghum bicolor]	gi|960475052|ref|XM_014900274.1|	960475052	374	3e-99	PREDICTED: Brachypodium distachyon transcription factor bHLH137-like (LOC100824416), transcript variant X2, mRNA
	Traes_5AS_5EE9EB0B1	1.3337	8.7096e-06	gi|475524911|gb|EMT07082.1|	475524911	61.2	2e-09	hypothetical protein F775_26623 [Aegilops tauschii]	gi|151420276|dbj|AK251628.1|	151420276	147	3e-31	Hordeum vulgare subsp. vulgare cDNA clone: FLbaf119f15, mRNA sequence
	Traes_5DL_134F29727	3.0144	0.0014584	gi|1771076|emb|CAA66970.1|	1771076	73.2	1e-13	dehydrin [Hordeum vulgare subsp. vulgare]	gi|1771075|emb|X98326.1|	1771075	446	4e-121	H.vulgare mRNA for dehydrin
	Traes_5DL_33BEF3CA3	0.91404	2.499e-05	gi|514812327|ref|XP_004980958.1|	514812327	900	0	PREDICTED: ruBisCO large subunit-binding protein subunit alpha [Setaria italica]	gi|958157198|ref|NM_001154621.2|	958157198	1639	0	Zea mays uncharacterized LOC100281701 (pco140434), mRNA
	Traes_5DL_3A49B7207	2.2642	0.0010515	gi|226510042|ref|NP_001148190.1|	226510042	194	1e-57	retrotransposon protein [Zea mays]	gi|297723928|ref|NM_001187399.1|	297723928	401	1e-107	Oryza sativa Japonica Group Os05g0296650 (Os05g0296650) mRNA, complete cds
	Traes_5DL_41A8E159A	0.81978	0.0015252	gi|222641730|gb|EEE69862.1|	222641730	181	4e-50	hypothetical protein OsJ_29662 [Oryza sativa Japonica Group]	gi|573956979|ref|XM_006660649.1|	573956979	187	3e-43	PREDICTED: Oryza brachyantha uncharacterized LOC102717367 (LOC102717367), mRNA
	Traes_5DL_45488AE5E	0.75902	0.0017154	gi|222625331|gb|EEE59463.1|	222625331	809	0	hypothetical protein OsJ_11655 [Oryza sativa Japonica Group]	gi|326512033|dbj|AK364795.1|	326512033	885	0	Hordeum vulgare subsp. vulgare mRNA for predicted protein, partial cds, clone: NIASHv2028H12
	Traes_5DL_46E0398AC	1.1418	3.3511e-07	gi|226530174|ref|NP_001140813.1|	226530174	159	4e-45	ankyrin repeat domain-containing protein 2 [Zea mays]	gi|242037386|ref|XM_002466043.1|	242037386	411	1e-110	Sorghum bicolor hypothetical protein, mRNA
	Traes_5DL_4D4FDF83C	1.592	3.2434e-09	gi|670394441|ref|XP_008677651.1|	670394441	417	6e-122	PREDICTED: uncharacterized protein LOC100383873 isoform X1 [Zea mays]	gi|955708865|ref|XM_004951732.3|	955708865	776	0	PREDICTED: Setaria italica cullin-associated NEDD8-dissociated protein 1 (LOC101765297), transcript variant X1, mRNA
	Traes_5DL_586C9942B	0.78839	0.00055435	gi|212724012|ref|NP_001132812.1|	212724012	483	5e-169	uncharacterized protein LOC100194302 [Zea mays]	gi|212724011|ref|NM_001139340.1|	212724011	953	0	Zea mays uncharacterized LOC100194302 (LOC100194302), mRNA
	Traes_5DL_643C4524A	2.593	1.0326e-06	gi|474290388|gb|EMS61257.1|	474290388	79	2e-16	hypothetical protein TRIUR3_14073 [Triticum urartu]	gi|195623187|gb|EU961306.1|	195623187	106	5e-19	Zea mays clone 234448 mRNA sequence
	Traes_5DL_6AB44B491	0.77099	0.0015414	gi|944242842|gb|KQL07150.1|	944242842	285	2e-92	hypothetical protein SETIT_001086mg [Setaria italica]	gi|241989816|dbj|AK330357.1|	241989816	1125	0	Triticum aestivum cDNA, clone: SET4_E06, cultivar: Chinese Spring
	Traes_5DL_6EB179C88	1.4813	5.8032e-07	gi|226510570|ref|NP_001147891.1|	226510570	466	2e-158	heat shock factor protein HSF30 [Zea mays]	gi|238015455|gb|BT088410.1|	238015455	697	0	Zea mays full-length cDNA clone ZM_BFc0182A01 mRNA, complete cds
	Traes_5DL_7735B6C19	0.97723	0.00012409	gi|1002288546|ref|XP_015648568.1|	1002288546	55.5	3e-06	PREDICTED: uncharacterized protein LOC9269071 [Oryza sativa Japonica Group]	gi|326490560|dbj|AK353725.1|	326490560	885	0	Hordeum vulgare subsp. vulgare mRNA for predicted protein, complete cds, clone: NIASHv1002F07
	Traes_5DL_7B6663784	0.87222	0.0012979	gi|670402217|ref|XP_008680983.1|	670402217	531	6e-180	PREDICTED: uncharacterized protein LOC100191751 isoform X1 [Zea mays]	gi|242038056|ref|XM_002466378.1|	242038056	939	0	Sorghum bicolor hypothetical protein, mRNA
	Traes_5DL_7D14C1A38	2.0855	0.00034616	gi|721674370|ref|XP_010237307.1|	721674370	50.1	8e-06	PREDICTED: uncharacterized protein LOC104584407 [Brachypodium distachyon]	gi|151421062|dbj|AK252414.1|	151421062	488	6e-134	Hordeum vulgare subsp. vulgare cDNA clone: FLbaf155a04, mRNA sequence
	Traes_5DL_81DCCF536	2.2711	0.0001813	gi|514729755|ref|XP_004956775.1|	514729755	661	0	PREDICTED: cytokinin hydroxylase-like isoform X1 [Setaria italica]	gi|242081514|ref|XM_002445481.1|	242081514	1005	0	Sorghum bicolor hypothetical protein, mRNA
	Traes_5DL_834E4B05E	1.273	1.1052e-08	gi|226528709|ref|NP_001152601.1|	226528709	1200	0	heat shock 70 kDa protein [Zea mays]	gi|242049677|ref|XM_002462538.1|	242049677	2272	0	Sorghum bicolor hypothetical protein, mRNA
	Traes_5DL_843C411DA	1.901	2.0445e-09	gi|195650685|gb|ACG44810.1|	195650685	552	0	armadillo/beta-catenin-like repeat family protein [Zea mays]	gi|670359654|ref|XM_008674781.1|	670359654	845	0	PREDICTED: Zea mays uncharacterized LOC100279983 (LOC100279983), transcript variant X1, mRNA
	Traes_5DL_860C76CCE	1.7144	1.0993e-13	gi|1012355428|gb|KYP66615.1|	1012355428	207	2e-65	SKP1-like protein 1B [Cajanus cajan]	gi|835921592|ref|XM_004957437.2|	835921592	425	5e-115	PREDICTED: Setaria italica SKP1-like protein 1A (LOC101783437), mRNA
	Traes_5DL_935157A12	1.5707	2.0014e-11	gi|357112653|ref|XP_003558122.1|	357112653	117	1e-27	PREDICTED: probable glutathione S-transferase GSTU1 [Brachypodium distachyon]	gi|112431462|gb|DQ834888.1|	112431462	473	4e-129	Hordeum vulgare cultivar Intro putative glutathione-S-transferase gene, complete cds
	Traes_5DL_A6B7B0525	1.0062	1.8812e-05	gi|944222096|gb|KQK86500.1|	944222096	310	2e-101	hypothetical protein SETIT_036151mg [Setaria italica]	gi|573926495|ref|XM_006650715.1|	573926495	697	0	PREDICTED: Oryza brachyantha peptidyl-prolyl cis-trans isomerase H-like (LOC102702546), mRNA
	Traes_5DL_B409707A8	3.9825	0.0012397	gi|573954648|ref|XP_006659568.1|	573954648	392	3e-132	PREDICTED: OTU domain-containing protein At3g57810-like [Oryza brachyantha]	gi|694441474|ref|XM_009349211.1|	694441474	222	2e-53	PREDICTED: Pyrus x bretschneideri OTU domain-containing protein At3g57810-like (LOC103939154), transcript variant X3, mRNA
	Traes_5DL_C09248267	2.7938	2.2645e-08	gi|215769025|dbj|BAH01254.1|	215769025	415	2e-143	unnamed protein product [Oryza sativa Japonica Group]	gi|21686920|gb|AC087852.11|	21686920	375	9e-100	Oryza sativa chromosome 3 BAC OJ1124_H03 genomic sequence, complete sequence
	Traes_5DL_C15ECE24E	0.99359	0.00039974	gi|1002867442|ref|XP_015696355.1|	1002867442	105	7e-22	PREDICTED: WAT1-related protein At4g30420-like, partial [Oryza brachyantha]	gi|960487095|ref|XM_014902778.1|	960487095	638	2e-178	PREDICTED: Brachypodium distachyon WAT1-related protein At4g28040-like (LOC100846761), mRNA
	Traes_5DL_D553515C0	0.90227	0.00011239	gi|242060083|ref|XP_002459187.1|	242060083	57.8	5e-07	hypothetical protein SORBIDRAFT_03g047520 [Sorghum bicolor]	gi|27877173|gb|AC133778.4|	27877173	187	4e-43	Oryza sativa chromosome 3 BAC OSJNBb0027B08 genomic sequence, complete sequence
	Traes_5DL_D6E35133A	1.7495	9.6534e-10	gi|474012156|gb|EMS52569.1|	474012156	208	6e-64	putative glutathione S-transferase GSTU1 [Triticum urartu]	gi|112431462|gb|DQ834888.1|	112431462	532	4e-147	Hordeum vulgare cultivar Intro putative glutathione-S-transferase gene, complete cds
	Traes_5DL_E7D02BE3A	0.85731	0.00012145	gi|125533353|gb|EAY79901.1|	125533353	721	0	hypothetical protein OsI_35064 [Oryza sativa Indica Group]	gi|115487251|ref|NM_001072645.1|	115487251	1083	0	Oryza sativa Japonica Group Os12g0138500 (Os12g0138500) mRNA, complete cds
	Traes_5DL_EDD32BD0B	1.6634	2.3216e-13	gi|514731549|ref|XP_004957211.1|	514731549	332	2e-108	PREDICTED: splicing factor U2af small subunit A-like [Setaria italica]	gi|932283291|gb|CP012617.1|	932283291	728	0	Oryza sativa Indica Group cultivar RP Bio-226 chromosome 9 sequence
	Traes_5DL_F6CDA1585	0.98408	0.00071377	gi|670423769|ref|XP_008652645.1|	670423769	463	3e-158	PREDICTED: strictosidine synthase 3-like [Zea mays]	gi|326517323|dbj|AK368825.1|	326517323	418	2e-112	Hordeum vulgare subsp. vulgare mRNA for predicted protein, complete cds, clone: NIASHv2080J08
	Traes_5DL_FD04EBB2F	1.1481	4.5751e-07	gi|514812707|ref|XP_004981144.1|	514812707	221	2e-68	PREDICTED: ferredoxin-3, chloroplastic [Setaria italica]	gi|162462995|ref|NM_001111367.1|	162462995	237	5e-58	Zea mays uncharacterized LOC541612 (pco072676(750)), mRNA
	Traes_5DS_2A5895789	2.9333	7.1083e-07	gi|12060507|dbj|BAB20636.1|	12060507	212	1e-65	putative stress-inducible membrane pore protein [Oryza sativa Japonica Group]	gi|116011535|dbj|AK242170.1|	116011535	494	2e-135	Oryza sativa Japonica Group cDNA, clone: J075157P20, full insert sequence
	Traes_5DS_3D0E0BC00	0.84053	0.00016184	gi|474036404|gb|EMS53128.1|	474036404	591	0	Ankyrin repeat and KH domain-containing protein mask [Triticum urartu]	gi|164455193|dbj|AB298184.1|	164455193	171	6e-38	Triticum aestivum genes for P450, putative ankyrin repeat protein, P450, complete cds, clone: TAC TaBx3A-TaBx4A
	Traes_5DS_4B4856C4B	1.1658	0.001097	gi|242086062|ref|XP_002443456.1|	242086062	48.1	9e-06	hypothetical protein SORBIDRAFT_08g019760 [Sorghum bicolor]	gi|32974414|dbj|AK064396.1|	32974414	165	3e-37	Oryza sativa Japonica Group cDNA clone:002-108-G07, full insert sequence
	Traes_5DS_4CC036F9C	0.91749	0.0008355	gi|122248529|sp|Q2QMW1.1|CCD52_ORYSJ	122248529	77	4e-14	RecName: Full=Cyclin-D5-2; AltName: Full=G1/S-specific cyclin-D5-2; Short=CycD5;2	gi|40841719|gb|AC107206.4|	40841719	97.1	4e-16	Oryza sativa chromosome 3 BAC OSJNBa0063J18 genomic sequence, complete sequence
	Traes_5DS_6865B96FE	0.75807	0.00099835	gi|944049994|gb|KQJ85632.1|	944049994	582	0	hypothetical protein BRADI_4g00747 [Brachypodium distachyon]	gi|242033590|ref|XM_002464145.1|	242033590	363	9e-96	Sorghum bicolor hypothetical protein, mRNA
	Traes_5DS_6B29870B3	1.8006	0.0015967	gi|125559184|gb|EAZ04720.1|	125559184	486	2e-167	hypothetical protein OsI_26880 [Oryza sativa Indica Group]	gi|573925241|ref|XM_006650109.1|	573925241	693	0	PREDICTED: Oryza brachyantha F-box only protein 13-like (LOC102714817), mRNA
	Traes_5DS_744DF4EE7	0.88003	0.00028234	gi|514753769|ref|XP_004962874.1|	514753769	264	6e-88	PREDICTED: auxin-binding protein 1-like [Setaria italica]	gi|37988271|dbj|AK111608.1|	37988271	536	2e-148	Oryza sativa Japonica Group cDNA clone:J013102J06, full insert sequence
	Traes_5DS_AC5D29D23	1.3372	3.3784e-06	gi|222617173|gb|EEE53305.1|	222617173	1263	0	hypothetical protein OsJ_36277 [Oryza sativa Japonica Group]	gi|670414786|ref|XM_008650328.1|	670414786	2141	0	PREDICTED: Zea mays heat shock protein 83-like (LOC103629136), transcript variant X1, mRNA
	Traes_6BL_066E7881C	1.8468	1.0411e-13	gi|1029110161|ref|XP_016725051.1|	1029110161	249	2e-74	PREDICTED: RNA-binding protein 42-like isoform X1 [Gossypium hirsutum]	gi|151427226|dbj|AK249275.1|	151427226	237	9e-58	Hordeum vulgare subsp. vulgare cDNA clone: FLbaf30h13, mRNA sequence
	Traes_6BL_07ED8D5EC	1.1657	0.0012142	gi|242066070|ref|XP_002454324.1|	242066070	166	1e-47	hypothetical protein SORBIDRAFT_04g028700 [Sorghum bicolor]	gi|241988036|dbj|AK335293.1|	241988036	532	2e-147	Triticum aestivum cDNA, clone: WT012_I14, cultivar: Chinese Spring
	Traes_6BL_07FCFDD8D	2.611	1.1848e-06	gi|238014490|gb|ACR38280.1|	238014490	299	3e-100	unknown [Zea mays]	gi|283970955|gb|GU258512.1|	283970955	182	2e-41	Hordeum vulgare cultivar Steptoe universal stress protein 7364 gene, complete cds
	Traes_6BL_3DB248F4B	1.1094	4.0519e-05	gi|923922526|ref|XP_013730449.1|	923922526	195	2e-60	PREDICTED: aquaporin PIP1-3 isoform X2 [Brassica napus]	gi|410832839|gb|JX569791.1|	410832839	486	1e-133	Lolium perenne putative PIP-type aquaporin (APQ) mRNA, partial cds
	Traes_6BL_4B7F1756B	0.82965	0.00046266	gi|475594399|gb|EMT22677.1|	475594399	628	0	hypothetical protein F775_15634 [Aegilops tauschii]	gi|375152231|gb|JF747445.1|	375152231	734	0	Lolium perenne amino acid transporter-like protein mRNA, partial cds
	Traes_6BL_6E0D337F4	1.2553	7.317e-06	gi|326503588|dbj|BAJ86300.1|	326503588	118	6e-32	predicted protein, partial [Hordeum vulgare subsp. vulgare]	gi|960494513|ref|XM_010241791.2|	960494513	257	1e-64	PREDICTED: Brachypodium distachyon adenine phosphoribosyltransferase 2-like (LOC100827842), mRNA
	Traes_6BL_82815DC2E	0.90424	0.0001172	gi|413937770|gb|AFW72321.1|	413937770	213	1e-66	adenine phosphoribosyltransferase 2 [Zea mays]	gi|932282624|gb|CP012610.1|	932282624	178	2e-40	Oryza sativa Indica Group cultivar RP Bio-226 chromosome 2 sequence
	Traes_6BL_AE30312EA	2.136	5.1979e-16	gi|743765120|ref|XP_010912779.1|	743765120	482	3e-167	PREDICTED: putative RNA-binding protein Luc7-like 2 isoform X2 [Elaeis guineensis]	gi|743815124|ref|XR_833240.1|	743815124	544	2e-150	PREDICTED: Elaeis guineensis putative RNA-binding protein Luc7-like 2 (LOC105051476), transcript variant X2, misc_RNA
	Traes_6BL_B241C6BFD	1.513	6.3621e-07	gi|125541706|gb|EAY88101.1|	125541706	182	1e-54	hypothetical protein OsI_09534 [Oryza sativa Indica Group]	gi|326516243|dbj|AK356930.1|	326516243	806	0	Hordeum vulgare subsp. vulgare mRNA for predicted protein, partial cds, clone: NIASHv1042F18
	Traes_6BS_21C42C224	0.82847	0.000328	gi|573950881|ref|XP_006657729.1|	573950881	887	0	PREDICTED: large proline-rich protein BAG6-like isoform X1 [Oryza brachyantha]	gi|241988055|dbj|AK335312.1|	241988055	193	2e-44	Triticum aestivum cDNA, clone: WT012_J11, cultivar: Chinese Spring
	Traes_6BS_24EE22D04	2.6342	3.485e-13	gi|670402831|ref|XP_008681307.1|	670402831	1148	0	PREDICTED: uncharacterized protein LOC100217072 isoform X1 [Zea mays]	gi|672110712|ref|XM_008798705.1|	672110712	1206	0	PREDICTED: Phoenix dactylifera chaperone protein ClpB3, mitochondrial (LOC103712232), mRNA
	Traes_6BS_5CF265676	2.8508	1.6753e-08	gi|670402831|ref|XP_008681307.1|	670402831	414	2e-134	PREDICTED: uncharacterized protein LOC100217072 isoform X1 [Zea mays]	gi|698508932|ref|XM_009801403.1|	698508932	213	6e-51	PREDICTED: Nicotiana sylvestris chaperone protein ClpB4, mitochondrial (LOC104245745), mRNA
	Traes_6BS_6F8DEF103	1.0702	0.00035343	gi|125548150|gb|EAY93972.1|	125548150	753	0	hypothetical protein OsI_15749 [Oryza sativa Indica Group]	gi|530723020|gb|KC140127.1|	530723020	1642	0	Oryza sativa Japonica Group clone KCS015C12 calnexin mRNA, complete cds
	Traes_6BS_7508E51F3	0.93413	2.0704e-05	gi|475534165|gb|EMT08517.1|	475534165	560	0	Phosphoglycerate kinase, cytosolic [Aegilops tauschii]	gi|32980065|dbj|AK070041.1|	32980065	1299	0	Oryza sativa Japonica Group cDNA clone:J023036N24, full insert sequence
	Traes_6BS_B7AE9FA47	0.85416	0.00066469	gi|703556398|gb|AIW39767.1|	703556398	432	3e-149	putative cell division control protein 2-like protein 2 [Saccharum officinarum]	gi|20344|emb|X60375.1|	20344	837	0	O.sativa Rcdc2-2 gene for p34-cdc2 protein kinase
	Traes_6BS_D30CEBBC9	1.5251	2.2252e-08	gi|514801161|ref|XP_004975494.1|	514801161	723	0	PREDICTED: calnexin homolog [Setaria italica]	gi|573939636|ref|XM_006652175.1|	573939636	1618	0	PREDICTED: Oryza brachyantha calnexin homolog (LOC102718354), mRNA
	Traes_6BS_ED3820356	1.0196	1.5017e-05	gi|357166285|ref|XP_003580660.1|	357166285	119	5e-27	PREDICTED: FAM10 family protein At4g22670 isoform X2 [Brachypodium distachyon]	gi|573921200|ref|XM_006648130.1|	573921200	564	2e-156	PREDICTED: Oryza brachyantha FAM10 family protein At4g22670-like (LOC102717496), mRNA
	Traes_6DL_055B9C645	1.6485	0.0011537	gi|670404314|ref|XP_008643812.1|	670404314	99	7e-24	PREDICTED: secretory protein-like isoform X1 [Zea mays]	gi|226494703|ref|NM_001158158.1|	226494703	235	3e-58	Zea mays secretory protein-like (LOC100285264), mRNA
	Traes_6DL_11374490D	1.0442	1.311e-06	gi|211906494|gb|ACJ11740.1|	211906494	1164	0	heat shock protein 70 [Gossypium hirsutum]	gi|573961955|ref|XM_006663065.1|	573961955	2403	0	PREDICTED: Oryza brachyantha heat shock cognate 70 kDa protein 2-like (LOC102702507), mRNA
	Traes_6DL_3BCB83718	2.3218	6.3337e-24	gi|514718387|ref|XP_004953979.1|	514718387	158	3e-45	PREDICTED: 24.1 kDa heat shock protein, mitochondrial-like isoform X1 [Setaria italica]	gi|332691638|gb|JF710844.1|	332691638	484	9e-133	Oryza sativa Japonica Group mitochondrial small heat shock protein mRNA, complete cds; nuclear gene for mitochondrial product
	Traes_6DL_3E8CC7CF1	1.3697	3.2168e-10	gi|194689844|gb|ACF79006.1|	194689844	103	3e-20	unknown [Zea mays]	gi|242066549|ref|XM_002454519.1|	242066549	1485	0	Sorghum bicolor hypothetical protein, mRNA
	Traes_6DL_4E9ADFC33	5.2349	3.941e-65	gi|1035947379|gb|OAY71438.1|	1035947379	150	3e-42	18.6 kDa class III heat shock protein [Ananas comosus]	gi|835910241|ref|XM_004954087.2|	835910241	435	1e-117	PREDICTED: Setaria italica 18.6 kDa class III heat shock protein (LOC101753155), mRNA
	Traes_6DL_711B0784D	1.6812	2.9323e-12	gi|514719048|ref|XP_004954143.1|	514719048	168	2e-50	PREDICTED: chaperone protein dnaJ 6-like [Setaria italica]	gi|374921996|gb|JQ283081.1|	374921996	134	2e-27	Lolium perenne clone A 548 hypothetical protein mRNA, partial cds
	Traes_6DL_8D95F127B	0.73174	0.0011493	gi|357137911|ref|XP_003570542.1|	357137911	1050	0	PREDICTED: homeobox-leucine zipper protein ROC8-like [Brachypodium distachyon]	gi|573948898|ref|XM_006656687.1|	573948898	1663	0	PREDICTED: Oryza brachyantha homeobox-leucine zipper protein ROC8-like (LOC102711357), mRNA
	Traes_6DL_AB32F48EF	2.0036	0.00019848	gi|670403115|ref|XP_008681459.1|	670403115	58.2	2e-07	PREDICTED: ubiquitin-protein ligase isoform 1 isoform X2 [Zea mays]	gi|195597408|gb|EU945054.1|	195597408	411	1e-110	Zea mays clone 239478 mRNA sequence
	Traes_6DL_BB3C27AA5	1.9187	6.0874e-14	gi|1029110161|ref|XP_016725051.1|	1029110161	281	2e-91	PREDICTED: RNA-binding protein 42-like isoform X1 [Gossypium hirsutum]	gi|32977669|dbj|AK067651.1|	32977669	331	2e-86	Oryza sativa Japonica Group cDNA clone:J013113P22, full insert sequence
	Traes_6DL_C1C8B54BF	1.9048	9.5677e-09	gi|125545759|gb|EAY91898.1|	125545759	715	0	hypothetical protein OsI_13550 [Oryza sativa Indica Group]	gi|960455306|ref|XM_003559328.3|	960455306	1157	0	PREDICTED: Brachypodium distachyon COBRA-like protein 3 (LOC100834747), mRNA
	Traes_6DL_CE987E811	2.6875	5.7401e-06	gi|77551267|gb|ABA94064.1|	77551267	174	2e-51	expressed protein [Oryza sativa Japonica Group]	gi|165881785|gb|EU275234.1|	165881785	322	9e-84	Oryza sativa Indica Group HDM998-like (hdm998) gene, partial sequence
	Traes_6DL_D8C428186	0.93019	0.00013156	gi|475594399|gb|EMT22677.1|	475594399	637	0	hypothetical protein F775_15634 [Aegilops tauschii]	gi|32970843|dbj|AK060825.1|	32970843	616	8e-172	Oryza sativa Japonica Group cDNA clone:001-034-B05, full insert sequence
	Traes_6DL_EC931073B	1.0304	6.2886e-05	gi|673921613|ref|NP_001288547.1|	673921613	716	0	F-box protein At5g51370-like [Zea mays]	gi|573922649|ref|XM_006648845.1|	573922649	1256	0	PREDICTED: Oryza brachyantha F-box protein At5g51380-like (LOC102708694), mRNA
	Traes_6DL_EFFCA5F6F	0.70666	0.0014913	gi|224034523|gb|ACN36337.1|	224034523	337	1e-110	unknown [Zea mays]	gi|224034522|gb|BT069440.1|	224034522	769	0	Zea mays full-length cDNA clone ZM_BFb0134D01 mRNA, complete cds
	Traes_6DS_53B15C3C4	1.5697	1.1953e-08	gi|992164220|gb|KXG26190.1|	992164220	706	0	hypothetical protein SORBI_006G062500 [Sorghum bicolor]	gi|530723020|gb|KC140127.1|	530723020	1615	0	Oryza sativa Japonica Group clone KCS015C12 calnexin mRNA, complete cds
	Traes_6DS_5E37DA72B	0.80375	0.0012199	gi|93211100|gb|ABF00989.1|	93211100	137	2e-33	putative stress resistance-related protein [Oryza sativa Japonica Group]	gi|293332196|ref|NM_001175611.1|	293332196	675	0	Zea mays uncharacterized LOC100382924 (LOC100382924), mRNA
	Traes_6DS_6E660008E	3.4196	2.0346e-06	gi|672136637|ref|XP_008792025.1|	672136637	142	1e-37	PREDICTED: 26.5 kDa heat shock protein, mitochondrial [Phoenix dactylifera]	gi|573945664|ref|XM_006655107.1|	573945664	69.4	2e-07	PREDICTED: Oryza brachyantha small heat shock protein, chloroplastic-like (LOC102709649), mRNA
	Traes_6DS_74700E918	1.5014	1.6965e-10	gi|42409278|dbj|BAD10541.1|	42409278	224	8e-72	unknown protein [Oryza sativa Japonica Group]	gi|573918454|ref|XM_006646806.1|	573918454	370	2e-98	PREDICTED: Oryza brachyantha uncharacterized LOC102706718 (LOC102706718), mRNA
	Traes_6DS_813EBCBA9	2.434	9.2496e-12	gi|944264187|gb|KQL28427.1|	944264187	1566	0	hypothetical protein SETIT_016214mg [Setaria italica]	gi|672110712|ref|XM_008798705.1|	672110712	1620	0	PREDICTED: Phoenix dactylifera chaperone protein ClpB3, mitochondrial (LOC103712232), mRNA
	Traes_6DS_93BB2328E	1.1586	2.6556e-06	gi|219362431|ref|NP_001136459.1|	219362431	842	0	uncharacterized protein LOC100216569 [Zea mays]	gi|670435157|ref|XR_558196.1|	670435157	67.6	8e-07	PREDICTED: Zea mays hypothetical protein (LOC100216569), transcript variant X1, misc_RNA
	Traes_6DS_C7C1FFE0C	1.1834	0.000864	gi|743854030|ref|XP_010940794.1|	743854030	164	4e-43	PREDICTED: probable transcription factor KAN2 isoform X2 [Elaeis guineensis]	gi|932283019|gb|CP012614.1|	932283019	135	2e-27	Oryza sativa Indica Group cultivar RP Bio-226 chromosome 6 sequence
	Traes_6DS_C9D764516	0.87232	0.00094813	gi|670407570|ref|XP_008645243.1|	670407570	71.6	4e-11	PREDICTED: protein CHLOROPLAST IMPORT APPARATUS 2 isoform X1 [Zea mays]	gi|293332196|ref|NM_001175611.1|	293332196	270	3e-68	Zea mays uncharacterized LOC100382924 (LOC100382924), mRNA
	Traes_6DS_E6CCD9F0C	0.99166	1.4097e-05	gi|573950881|ref|XP_006657729.1|	573950881	856	0	PREDICTED: large proline-rich protein BAG6-like isoform X1 [Oryza brachyantha]	gi|960456203|ref|XM_003563229.3|	960456203	340	9e-89	PREDICTED: Brachypodium distachyon large proline-rich protein bag6-B-like (LOC100823964), transcript variant X2, mRNA
	Traes_7AL_1A21E8798	1.3055	0.0010734	gi|242097080|ref|XP_002439030.1|	242097080	1007	0	hypothetical protein SORBIDRAFT_10g030240 [Sorghum bicolor]	gi|835965402|ref|XM_004966410.2|	835965402	2396	0	PREDICTED: Setaria italica endoplasmin homolog (LOC101762306), mRNA
	Traes_7AL_4E998FAC1	0.91888	0.0011814	gi|670435367|ref|XP_008658256.1|	670435367	239	3e-68	PREDICTED: uncharacterized protein LOC100273300 isoform X1 [Zea mays]	gi|932283019|gb|CP012614.1|	932283019	311	6e-80	Oryza sativa Indica Group cultivar RP Bio-226 chromosome 6 sequence
	Traes_7AL_4F1E01CA5	0.86878	0.00037396	gi|326487145|dbj|BAJ89557.1|	326487145	131	8e-36	predicted protein [Hordeum vulgare subsp. vulgare]	gi|326508327|dbj|AK368228.1|	326508327	316	2e-82	Hordeum vulgare subsp. vulgare mRNA for predicted protein, complete cds, clone: NIASHv2070K02
	Traes_7AL_5E1320A2B	2.2918	1.0004e-23	gi|52076646|dbj|BAD45546.1|	52076646	469	8e-164	(2R)-phospho-3-sulfolactate synthase-like [Oryza sativa Japonica Group]	gi|937920774|dbj|AP014962.1|	937920774	165	2e-36	Oryza sativa Japonica Group DNA, chromosome 6, cultivar: Nipponbare, complete sequence
	Traes_7AL_6322B76E7	0.95505	0.00051713	gi|514819856|ref|XP_004984620.1|	514819856	98.6	9e-23	PREDICTED: delta(24)-sterol reductase-like isoform X1 [Setaria italica]	gi|669026884|emb|HG670306.1|	669026884	124	9e-25	Triticum aestivum chromosome 3B, genomic scaffold, cultivar Chinese Spring
	Traes_7AL_75A577D30	0.74387	0.00087834	gi|1002860293|ref|XP_015694160.1|	1002860293	194	0	PREDICTED: uncharacterized protein LOC102702575 isoform X5 [Oryza brachyantha]	gi|937920774|dbj|AP014962.1|	937920774	579	2e-160	Oryza sativa Japonica Group DNA, chromosome 6, cultivar: Nipponbare, complete sequence
	Traes_7AL_947AC5C08	0.98034	6.1196e-05	gi|242080337|ref|XP_002444937.1|	242080337	322	1e-104	hypothetical protein SORBIDRAFT_07g001710 [Sorghum bicolor]	gi|226497189|ref|NM_001150423.1|	226497189	409	1e-109	Zea mays uncharacterized LOC100276696 (LOC100276696), mRNA
	Traes_7AL_B9461A6A5	1.1668	2.5754e-06	gi|595930399|ref|XP_007215225.1|	595930399	73.6	4e-16	hypothetical protein PRUPE_ppa014443mg [Prunus persica]	gi|242096569|ref|XM_002438730.1|	242096569	257	9e-65	Sorghum bicolor hypothetical protein, mRNA
	Traes_7AL_BDEB86933	1.0601	6.6463e-05	gi|743811959|ref|XP_010929299.1|	743811959	88.6	8e-46	PREDICTED: xyloglucan endotransglucosylase/hydrolase protein 22-like [Elaeis guineensis]	gi|115460381|ref|NM_001060326.1|	115460381	141	1e-29	Oryza sativa Japonica Group Os04g0604900 (Os04g0604900) mRNA, complete cds
	Traes_7AL_CEA9B770B	1.6007	7.0406e-13	gi|573947457|ref|XP_006656054.1|	573947457	334	2e-114	PREDICTED: probable aquaporin TIP2-2-like [Oryza brachyantha]	gi|157888207|emb|CT841998.1|	157888207	815	0	Oryza rufipogon (W1943) cDNA clone: ORW1943C103A01, full insert sequence
	Traes_7AL_FC7B2C8E0	1.6631	0.00025006	gi|474050136|gb|EMS53632.1|	474050136	90.9	5e-22	Histone H2A [Triticum urartu]	gi|326529546|dbj|AK373523.1|	326529546	307	1e-79	Hordeum vulgare subsp. vulgare mRNA for predicted protein, complete cds, clone: NIASHv3033M24
	Traes_7AS_4B8075360	2.8481	3.4729e-19	gi|147225056|emb|CAI96504.1|	147225056	115	1e-30	22.8kDa heat-shock protein [Aegilops peregrina]	gi|186886549|emb|AM709761.1|	186886549	327	9e-86	Aegilops kotschyi mRNA for 22.8 kDa heat-shock protein (hsp22.8 gene)
	Traes_7AS_61CBE720C	1.0713	4.1068e-06	gi|673921535|ref|NP_001288436.1|	673921535	391	4e-131	chaperone protein dnaJ 1, mitochondrial-like [Zea mays]	gi|702426637|ref|XM_010069590.1|	702426637	145	3e-30	PREDICTED: Eucalyptus grandis chaperone protein dnaJ 1, mitochondrial (LOC104454675), transcript variant X1, mRNA
	Traes_7AS_69B4D2085	1.0189	0.0010748	gi|960454405|ref|XP_014751984.1|	960454405	155	2e-42	PREDICTED: uncharacterized protein LOC100824651 isoform X2 [Brachypodium distachyon]	-	-	-	-	-
	Traes_7AS_7B07570CB	1.2318	0.00022792	gi|357118362|ref|XP_003560924.1|	357118362	57	2e-07	PREDICTED: cyclin-dependent kinase inhibitor 1-like [Brachypodium distachyon]	gi|32988293|dbj|AK103084.1|	32988293	100	3e-17	Oryza sativa Japonica Group cDNA clone:J033118G18, full insert sequence
	Traes_7AS_9681C7837	1.8472	8.4717e-16	gi|514762515|ref|XP_004965050.1|	514762515	322	3e-108	PREDICTED: protein BOBBER 1-like [Setaria italica]	gi|115467243|ref|NM_001063756.1|	115467243	636	2e-178	Oryza sativa Japonica Group Os06g0231300 (Os06g0231300) mRNA, complete cds
	Traes_7AS_9E434596C	2.9176	3.5245e-14	gi|147225054|emb|CAI96503.1|	147225054	115	3e-30	22.3kDa heat-shock protein [Aegilops longissima]	gi|151419101|dbj|AK250452.1|	151419101	268	6e-68	Hordeum vulgare subsp. vulgare cDNA clone: FLbaf82n12, mRNA sequence
	Traes_7AS_D4F03387A	1.0513	0.0005055	gi|345195194|tpg|DAA34962.1|	345195194	292	4e-92	TPA_exp: homeodomain leucine zipper family IV protein [Zea mays]	gi|672131348|ref|XM_008791011.1|	672131348	261	2e-65	PREDICTED: Phoenix dactylifera homeobox-leucine zipper protein ROC8-like (LOC103706785), transcript variant X3, mRNA
	Traes_7AS_D82535FA6	2.9503	1.1571e-09	gi|186886552|emb|CAM96553.1|	186886552	163	1e-48	23.5 kDa heat-shock protein [Triticum dicoccoides]	gi|186886547|emb|AM709760.1|	186886547	427	1e-115	Aegilops peregrina mRNA for 22.7 kDa heat-shock protein (hsp22.7 gene)
	Traes_7AS_E13038BA8	1.7365	7.8538e-05	gi|514786213|ref|XP_004971029.1|	514786213	82	2e-17	PREDICTED: uncharacterized protein LOC101780711 isoform X1 [Setaria italica]	gi|42761398|dbj|AP003888.4|	42761398	148	1e-31	Oryza sativa Japonica Group genomic DNA, chromosome 8, BAC clone:OJ1191_A10
	Traes_7AS_F0E3A819F	0.83979	0.00080633	gi|670416572|ref|XP_008649207.1|	670416572	79.3	1e-12	PREDICTED: homeobox-leucine zipper protein ROC8-like [Zea mays]	gi|345195197|tpg|BK008040.1|	345195197	137	7e-28	TPA_exp: Zea mays homeodomain leucine zipper family IV protein (HDZIV15_OCL15) gene, complete cds
	YM - Spike
	Down-regulated genes
	Gene_id	log2FoldChange	pval	NR_ID	NR_GI	NR_Score	NR_Evalue	NR_Description	NT_ID	NT_GI	NT_Score	NT_Evalue	NT_Description
	Novel00065	-3.4396	7.2817e-09	gi|326518014|dbj|BAK07259.1|	326518014	53.5	6e-06	predicted protein [Hordeum vulgare subsp. vulgare]	gi|124007145|gb|EF081026.1|	124007145	547	3e-151	Triticum turgidum subsp. durum clone BAC 221H19 genomic sequence
	Novel00283	-0.94203	9.806e-05	gi|670425748|ref|XP_008653496.1|	670425748	806	0	PREDICTED: subtilisin-like protease [Zea mays]	gi|372861926|gb|JQ235167.1|	372861926	132	1e-25	Ferrocalamus rimosivaginus fragment s269 mitochondrion, partial genome
	Novel00448	-2.2932	0.00063169	gi|326523833|dbj|BAJ96927.1|	326523833	59.7	6e-08	predicted protein [Hordeum vulgare subsp. vulgare]	gi|326523832|dbj|AK365724.1|	326523832	183	3e-41	Hordeum vulgare subsp. vulgare mRNA for predicted protein, complete cds, clone: NIASHv2036N24
	Novel00767	-2.0277	3.5748e-06	-	-	-	-	-	gi|409102434|emb|HE996862.1|	409102434	486	3e-133	Triticum aestivum cv. Arina SNP, chromosome 3B, clone Taes_arina_ctg_73439
	Novel00826	-3.094	1.99e-06	gi|836024875|ref|XP_004986273.2|	836024875	124	1e-30	PREDICTED: protein REVEILLE 8-like [Setaria italica]	gi|591390447|gb|JX295577.2|	591390447	145	5e-30	Aegilops tauschii chromosome 1Ds prolamin gene locus, complete sequence
	Novel00841	-1.5232	0.0010644	-	-	-	-	-	-	-	-	-	-
	Novel00931	-1.2634	7.3965e-05	gi|475596156|gb|EMT23283.1|	475596156	72.4	6e-12	hypothetical protein F775_24573 [Aegilops tauschii]	gi|669026884|emb|HG670306.1|	669026884	204	9e-48	Triticum aestivum chromosome 3B, genomic scaffold, cultivar Chinese Spring
	Novel00948	-3.8997	0.0018743	gi|732809|emb|CAA88619.1|	732809	101	6e-26	putative protease inhibitor [Hordeum vulgare]	gi|554774269|dbj|AK428002.1|	554774269	99	9e-17	Brachypodium distachyon mRNA, clone: PL016C01-A-024_J06
	Novel00991	-2.4946	5.9419e-05	-	-	-	-	-	gi|669026884|emb|HG670306.1|	669026884	99	9e-17	Triticum aestivum chromosome 3B, genomic scaffold, cultivar Chinese Spring
	Novel00994	-2.5303	1.4219e-05	-	-	-	-	-	gi|151425951|dbj|AK248174.1|	151425951	169	8e-37	Hordeum vulgare subsp. vulgare cDNA clone: FLbaf120f20, mRNA sequence
	Novel01050	-2.2118	3.0276e-07	gi|357148089|ref|XP_003574623.1|	357148089	55.5	8e-06	PREDICTED: ethylene-responsive transcription factor ERF109-like [Brachypodium distachyon]	gi|326504347|dbj|AK359797.1|	326504347	97.1	8e-16	Hordeum vulgare subsp. vulgare mRNA for predicted protein, complete cds, clone: NIASHv1103G19
	Novel01140	-3.8666	0.0011271	gi|474394681|gb|EMS65605.1|	474394681	139	7e-37	putative WRKY transcription factor 71 [Triticum urartu]	gi|670428178|ref|XM_008656638.1|	670428178	198	1e-46	PREDICTED: Zea mays uncharacterized LOC100280248 (LOC100280248), transcript variant X1, mRNA
	Novel01145	-6.2891	1.2611e-07	gi|944080141|gb|KQK15493.1|	944080141	141	4e-37	hypothetical protein BRADI_1g23240 [Brachypodium distachyon]	gi|960466078|ref|XM_014898635.1|	960466078	222	1e-53	PREDICTED: Brachypodium distachyon vegetative cell wall protein gp1-like (LOC104583315), mRNA
	Novel01400	-6.4872	1.2454e-05	gi|326498967|dbj|BAK02469.1|	326498967	527	3e-178	predicted protein [Hordeum vulgare subsp. vulgare]	gi|42742280|gb|AY462228.1|	42742280	89.8	2e-13	Hordeum lechleri Bx3-like protein mRNA, complete cds
	Novel01407	-2.5134	8.5104e-05	gi|473905088|gb|EMS49357.1|	473905088	279	4e-89	Flavonol 4'-sulfotransferase [Triticum urartu]	gi|326519838|dbj|AK369090.1|	326519838	113	9e-21	Hordeum vulgare subsp. vulgare mRNA for predicted protein, complete cds, clone: NIASHv2085B12
	Novel01543	-2.1833	0.00030899	gi|937939977|dbj|BAT14890.1|	937939977	58.2	7e-09	Os11g0619601 [Oryza sativa Japonica Group]	-	-	-	-	-
	Novel01661	-5.2484	2.1026e-06	gi|474051356|gb|EMS53659.1|	474051356	57.8	8e-08	EID1-like F-box protein 2 [Triticum urartu]	-	-	-	-	-
	Novel02032	-0.8777	0.0014001	gi|475608530|gb|EMT27065.1|	475608530	311	6e-85	Disease resistance protein RPM1 [Aegilops tauschii]	gi|721678238|ref|XM_010239583.1|	721678238	237	2e-57	PREDICTED: Brachypodium distachyon disease resistance protein RPM1-like (LOC100831479), transcript variant X2, mRNA
	Novel02066	-1.5463	1.3004e-06	gi|326495940|dbj|BAJ90592.1|	326495940	103	8e-25	predicted protein [Hordeum vulgare subsp. vulgare]	gi|932282798|gb|CP012612.1|	932282798	110	8e-20	Oryza sativa Indica Group cultivar RP Bio-226 chromosome 4 sequence
	Novel02119	-0.79187	0.0010953	gi|522700488|gb|AGQ17370.1|	522700488	234	3e-60	RGA1a [Aegilops tauschii]	gi|675970002|pdb|4QJD|B	675970002	65.8	1e-05	Chain B, Crystal Structure Of Twister With The Nucleotide 5'- To The Cleavage Site Disordered At 3.1 A Resolution
	Novel02383	-2.8012	8.327e-07	gi|473981035|gb|EMS51575.1|	473981035	97.8	2e-24	hypothetical protein TRIUR3_21877 [Triticum urartu]	-	-	-	-	-
	Novel02422	-2.0463	0.00052904	gi|242046126|ref|XP_002460934.1|	242046126	84.7	1e-17	hypothetical protein SORBIDRAFT_02g037735, partial [Sorghum bicolor]	-	-	-	-	-
	Novel02438	-5.6019	1.9856e-06	-	-	-	-	-	gi|669026884|emb|HG670306.1|	669026884	67.6	4e-07	Triticum aestivum chromosome 3B, genomic scaffold, cultivar Chinese Spring
	Novel02475	-1.9729	5.247e-05	gi|514735634|ref|XP_004958206.1|	514735634	75.9	1e-43	PREDICTED: probable LRR receptor-like serine/threonine-protein kinase At1g74360 [Setaria italica]	gi|573952989|ref|XM_006658704.1|	573952989	324	2e-84	PREDICTED: Oryza brachyantha probable LRR receptor-like serine/threonine-protein kinase At1g74360-like (LOC102717635), mRNA
	Novel02778	-1.0793	0.0010473	gi|721694730|ref|XP_010240444.1|	721694730	107	0	PREDICTED: putative disease resistance protein RGA4 [Brachypodium distachyon]	gi|326501323|dbj|AK367690.1|	326501323	270	2e-67	Hordeum vulgare subsp. vulgare mRNA for predicted protein, complete cds, clone: NIASHv2060H01
	Novel02787	-0.98266	7.1616e-06	-	-	-	-	-	gi|151418325|dbj|AK249677.1|	151418325	69.4	2e-07	Hordeum vulgare subsp. vulgare cDNA clone: FLbaf47n15, mRNA sequence
	Novel03300	-2.3821	8.1467e-05	gi|326490195|dbj|BAJ94171.1|	326490195	91.3	1e-20	predicted protein [Hordeum vulgare subsp. vulgare]	gi|554782061|dbj|AK435847.1|	554782061	76.8	5e-10	Brachypodium distachyon mRNA, clone: PL016C01-A-075_I06
	Novel03608	-1.6447	0.00013239	gi|670428760|ref|XP_008655226.1|	670428760	226	5e-63	PREDICTED: uncharacterized protein LOC100382489 isoform X1 [Zea mays]	gi|669026884|emb|HG670306.1|	669026884	448	3e-121	Triticum aestivum chromosome 3B, genomic scaffold, cultivar Chinese Spring
	Novel03769	-4.3223	2.2043e-06	gi|669031733|emb|CDM86871.1|	669031733	102	4e-23	unnamed protein product [Triticum aestivum]	gi|63098615|gb|AY951945.1|	63098615	80.5	5e-11	Triticum monococcum TmBAC 60J11 FR-Am2 locus, genomic sequence
	Novel03974	-1.3592	4.467e-06	gi|32489819|emb|CAE04563.1|	32489819	69.7	7e-09	OSJNBb0039L24.2 [Oryza sativa Japonica Group]	gi|183584122|gb|EU593538.1|	183584122	93.5	4e-14	Hordeum vulgare clone phage AT lambda T14A, complete sequence
	Novel04132	-1.5796	1.263e-05	gi|475569477|gb|EMT15772.1|	475569477	58.5	3e-07	hypothetical protein F775_25193 [Aegilops tauschii]	gi|669026884|emb|HG670306.1|	669026884	134	1e-26	Triticum aestivum chromosome 3B, genomic scaffold, cultivar Chinese Spring
	Novel04159	-1.7405	1.1179e-05	gi|326519973|dbj|BAK03911.1|	326519973	54.7	1e-06	predicted protein, partial [Hordeum vulgare subsp. vulgare]	-	-	-	-	-
	Novel05013	-1.0564	0.00053274	gi|944243367|gb|KQL07675.1|	944243367	129	3e-28	hypothetical protein SETIT_000234mg [Setaria italica]	gi|17026065|dbj|AP003240.2|	17026065	196	1e-45	Oryza sativa Japonica Group genomic DNA, chromosome 1, PAC clone:P0406G08
	Novel05388	-2.1234	5.1167e-10	gi|473881046|gb|EMS47966.1|	473881046	54.3	2e-06	hypothetical protein TRIUR3_29965 [Triticum urartu]	gi|669026884|emb|HG670306.1|	669026884	213	5e-51	Triticum aestivum chromosome 3B, genomic scaffold, cultivar Chinese Spring
	Novel05588	-2.1698	8.5483e-05	gi|944243936|gb|KQL08244.1|	944243936	131	7e-33	hypothetical protein SETIT_004270mg, partial [Setaria italica]	gi|669026884|emb|HG670306.1|	669026884	78.7	2e-10	Triticum aestivum chromosome 3B, genomic scaffold, cultivar Chinese Spring
	Novel05589	-3.7477	6.4261e-05	gi|475457873|gb|EMT01906.1|	475457873	109	7e-86	Jasmonate O-methyltransferase [Aegilops tauschii]	gi|960470016|ref|XM_003564985.3|	960470016	86.1	2e-12	PREDICTED: Brachypodium distachyon inactive anthranilate O-methyltransferase 1-like (LOC100821690), mRNA
	Novel06325	-1.6407	9.7036e-05	gi|514821621|ref|XP_004985488.1|	514821621	79	8e-15	PREDICTED: uncharacterized protein LOC101780536 [Setaria italica]	gi|24211090|gb|AC126223.2|	24211090	71.3	3e-08	Oryza sativa Japonica Group chromosome 3 clone OSJNBb0076N15, complete sequence
	Novel06347	-4.6736	0.0013086	gi|1657857|gb|AAB18208.1|	1657857	126	1e-33	cold acclimation protein WCOR615 [Triticum aestivum]	gi|960470147|ref|XM_014899471.1|	960470147	67.6	4e-07	PREDICTED: Brachypodium distachyon ABA-inducible protein PHV A1 (LOC100822744), transcript variant X2, mRNA
	Novel06460	-5.1187	0.00011383	gi|475598154|gb|EMT23851.1|	475598154	80.1	2e-15	hypothetical protein F775_23919 [Aegilops tauschii]	gi|3819579|emb|AJ234796.1|	3819579	207	2e-49	Hordeum vulgare genomic DNA fragment; clone MWG2135.rev
	Novel06640	-1.671	1.2904e-09	gi|125523137|gb|ABN45791.1|	125523137	431	3e-144	serine/threonine protein kinase, partial [Hordeum vulgare subsp. vulgare]	gi|241986324|dbj|AK333585.1|	241986324	270	8e-68	Triticum aestivum cDNA, clone: WT006_N11, cultivar: Chinese Spring
	Novel07319	-3.7605	4.6912e-05	gi|475584206|gb|EMT19699.1|	475584206	131	2e-33	Indole-3-glycerol phosphate lyase, chloroplastic [Aegilops tauschii]	gi|364285658|gb|HQ850272.1|	364285658	128	2e-25	Hordeum vulgare subsp. vulgare cultivar Igri early flowering 3 (ELF3) gene, complete cds
	Novel07429	-1.4341	3.4225e-06	gi|38344206|emb|CAE05771.2|	38344206	71.6	9e-12	OSJNBa0064G10.22 [Oryza sativa Japonica Group]	-	-	-	-	-
	Novel07469	-2.8737	2.1318e-05	gi|475607911|gb|EMT26861.1|	475607911	81.3	3e-15	hypothetical protein F775_13530 [Aegilops tauschii]	gi|383100753|emb|HE774675.1|	383100753	73.1	3e-08	Triticum aestivum chromosome arm 3DS-specific BAC library, contig ctg1484
	Novel07552	-1.1453	3.3533e-05	gi|474387829|gb|EMS65091.1|	474387829	65.9	4e-08	hypothetical protein TRIUR3_20071 [Triticum urartu]	gi|326525796|dbj|AK357731.1|	326525796	521	3e-143	Hordeum vulgare subsp. vulgare mRNA for predicted protein, complete cds, clone: NIASHv1060K18
	Novel07600	-1.6621	0.00011465	gi|670399408|ref|XP_008679654.1|	670399408	98.6	1e-19	PREDICTED: uncharacterized protein LOC103654595 [Zea mays]	gi|240252412|gb|GQ203299.1|	240252412	84.2	8e-12	Oryza minuta clone OM_Ba158E13_111D20, complete sequence
	Novel07817	-2.5929	4.6968e-06	gi|474363103|gb|EMS63347.1|	474363103	382	1e-130	hypothetical protein TRIUR3_07768 [Triticum urartu]	gi|300681517|emb|FN564434.1|	300681517	171	5e-38	Triticum aestivum chromosome 3B-specific BAC library, contig ctg0954b
	Novel07974	-1.4331	1.9451e-05	gi|670406076|ref|XP_008644627.1|	670406076	57.8	5e-06	PREDICTED: MICAL-like protein 1 [Zea mays]	gi|242038636|ref|XM_002466668.1|	242038636	128	5e-25	Sorghum bicolor hypothetical protein, mRNA
	Novel08011	-1.1265	0.00063859	-	-	-	-	-	gi|669026884|emb|HG670306.1|	669026884	67.6	7e-07	Triticum aestivum chromosome 3B, genomic scaffold, cultivar Chinese Spring
	Novel08421	-1.346	2.0827e-06	gi|113578735|dbj|BAF17098.1|	113578735	734	0	Os05g0318700, partial [Oryza sativa Japonica Group]	gi|242089304|ref|XM_002440440.1|	242089304	342	2e-89	Sorghum bicolor hypothetical protein, mRNA
	Novel08704	-1.4811	0.00029163	gi|670359990|ref|XP_008675615.1|	670359990	105	5e-24	PREDICTED: wiscott-Aldrich syndrome, C-terminal isoform X1 [Zea mays]	gi|226496122|ref|NM_001154779.1|	226496122	158	4e-34	Zea mays wiscott-Aldrich syndrome, C-terminal (LOC100281859), mRNA
	Novel08852	-2.1778	0.0011583	gi|242071311|ref|XP_002450932.1|	242071311	53.5	6e-117	hypothetical protein SORBIDRAFT_05g021390 [Sorghum bicolor]	-	-	-	-	-
	Novel09207	-1.9061	0.00016233	gi|475602368|gb|EMT25111.1|	475602368	62	8e-07	Wall-associated receptor kinase 3 [Aegilops tauschii]	gi|118739186|gb|DQ900687.1|	118739186	150	2e-31	Hordeum vulgare clone BAC 455J22, complete sequence
	Novel09251	-0.98916	5.4635e-05	gi|992279287|gb|KXG37497.1|	992279287	259	2e-79	hypothetical protein SORBI_001G081600 [Sorghum bicolor]	gi|32990973|dbj|AK105764.1|	32990973	427	3e-115	Oryza sativa Japonica Group cDNA clone:001-202-D12, full insert sequence
	Novel09398	-3.6062	2.8864e-06	gi|226498328|ref|NP_001146423.1|	226498328	360	3e-118	uncharacterized protein LOC100280003 precursor [Zea mays]	-	-	-	-	-
	Novel09712	-1.3231	8.3208e-05	gi|573918383|ref|XP_006646833.1|	573918383	582	8e-169	PREDICTED: titin-like [Oryza brachyantha]	gi|31621039|dbj|AP004150.2|	31621039	200	3e-46	Oryza sativa Japonica Group genomic DNA, chromosome 2, BAC clone:OJ1007_D04
	Novel09752	-1.5831	0.001064	gi|514716358|ref|XP_004953475.1|	514716358	92.4	2e-16	PREDICTED: uncharacterized protein LOC101768432 isoform X1 [Setaria italica]	gi|960478766|ref|XM_014901051.1|	960478766	243	2e-59	PREDICTED: Brachypodium distachyon uncharacterized LOC100825305 (LOC100825305), transcript variant X1, mRNA
	Novel09863	-2.0244	0.0014418	gi|573949821|ref|XP_006657208.1|	573949821	99.4	3e-23	PREDICTED: CASP-like protein Os06g0656300-like [Oryza brachyantha]	gi|582041312|gb|KF887484.1|	582041312	117	3e-22	Deschampsia antarctica plastid, complete genome
	Novel09937	-1.616	0.0018655	gi|242062312|ref|XP_002452445.1|	242062312	187	9e-52	hypothetical protein SORBIDRAFT_04g025980 [Sorghum bicolor]	gi|326527304|dbj|AK373397.1|	326527304	1103	0	Hordeum vulgare subsp. vulgare mRNA for predicted protein, complete cds, clone: NIASHv3029L15
	Novel10154	-1.4346	0.0012274	gi|836024627|ref|XP_004984264.2|	836024627	158	4e-42	PREDICTED: cytochrome P450 734A6-like [Setaria italica]	gi|836024626|ref|XM_004984207.2|	836024626	217	4e-52	PREDICTED: Setaria italica cytochrome P450 734A6-like (LOC101783630), mRNA
	Novel10227	-0.91413	0.0011612	gi|944264623|gb|KQL28863.1|	944264623	60.8	2e-06	hypothetical protein SETIT_016059mg [Setaria italica]	gi|960477432|ref|XM_010235455.2|	960477432	78.7	8e-10	PREDICTED: Brachypodium distachyon titin (LOC100833395), transcript variant X1, mRNA
	Novel10417	-5.1445	5.677e-16	gi|32966053|gb|AAP92123.1|	32966053	89.4	3e-17	iron transporter Fe2 [Oryza sativa]	-	-	-	-	-
	Novel10445	-1.0541	0.0013187	gi|474400452|gb|EMS66014.1|	474400452	37.4	9e-06	Molybdopterin biosynthesis protein CNX2 [Triticum urartu]	gi|58423003|gb|AY747602.1|	58423003	237	2e-57	Triticum turgidum cultivar Langdon clone BAC 1225D16 VRN-B1 (VRN-B1) gene, complete cds
	Novel10517	-1.9272	4.1829e-06	gi|475571639|gb|EMT16305.1|	475571639	58.5	5e-06	hypothetical protein F775_33088 [Aegilops tauschii]	gi|669026884|emb|HG670306.1|	669026884	99	7e-16	Triticum aestivum chromosome 3B, genomic scaffold, cultivar Chinese Spring
	Novel10580	-0.94856	0.00055558	gi|474188613|gb|EMS58013.1|	474188613	30	2e-07	hypothetical protein TRIUR3_05831 [Triticum urartu]	gi|300681419|emb|FN564427.1|	300681419	193	2e-44	Triticum aestivum chromosome 3B-specific BAC library, contig ctg0079b
	Novel10995	-3.3917	0.0010539	gi|242038439|ref|XP_002466614.1|	242038439	1120	0	hypothetical protein SORBIDRAFT_01g011050 [Sorghum bicolor]	gi|115455222|ref|NM_001057747.1|	115455222	401	4e-107	Oryza sativa Japonica Group Os03g0738600 (Os03g0738600) mRNA, complete cds
	Novel11081	-0.68302	0.0018363	gi|944225504|gb|KQK89908.1|	944225504	129	4e-29	hypothetical protein SETIT_036013mg [Setaria italica]	gi|669026884|emb|HG670306.1|	669026884	65.8	8e-06	Triticum aestivum chromosome 3B, genomic scaffold, cultivar Chinese Spring
	Novel11508	-1.4598	0.00033794	gi|944253106|gb|KQL17369.1|	944253106	106	1e-174	hypothetical protein SETIT_024531mg [Setaria italica]	gi|14277245|gb|AC074354.8|AC074354	14277245	163	2e-35	Genomic Sequence for Oryza sativa, Nipponbare strain, clone OSJNBa0065C16, from Chromosome 10, complete sequence
	Novel11599	-0.70315	0.0010876	gi|414865716|tpg|DAA44273.1|	414865716	125	7e-33	TPA: Ubiquitin fusion protein [Zea mays]	gi|961441473|ref|NM_001317877.1|	961441473	250	3e-62	Brachypodium distachyon polyubiquitin (LOC100832168), mRNA
	Novel11710	-1.0806	0.0011785	gi|944266809|gb|KQL31049.1|	944266809	56.6	8e-07	hypothetical protein SETIT_019705mg, partial [Setaria italica]	gi|41053181|dbj|AP005859.3|	41053181	156	1e-33	Oryza sativa Japonica Group genomic DNA, chromosome 2, BAC clone:B1053A04
	Novel11994	-2.5965	1.0097e-07	gi|992171013|gb|KXG31293.1|	992171013	160	3e-44	hypothetical protein SORBI_004G334400 [Sorghum bicolor]	gi|151420093|dbj|AK251445.1|	151420093	453	2e-123	Hordeum vulgare subsp. vulgare cDNA clone: FLbaf117e02, mRNA sequence
	Novel12034	-1.7608	6.7242e-05	gi|474346743|gb|EMS62873.1|	474346743	86.3	3e-19	hypothetical protein TRIUR3_06757 [Triticum urartu]	gi|669026884|emb|HG670306.1|	669026884	84.2	4e-12	Triticum aestivum chromosome 3B, genomic scaffold, cultivar Chinese Spring
	Novel12045	-3.4002	0.00048961	gi|242039159|ref|XP_002466974.1|	242039159	56.2	2e-07	hypothetical protein SORBIDRAFT_01g017695, partial [Sorghum bicolor]	gi|749755238|ref|XM_011141790.1|	749755238	62.1	1e-05	PREDICTED: Harpegnathos saltator uncharacterized LOC105183560 (LOC105183560), transcript variant X1, mRNA
	Novel12500	-2.3494	0.00012269	-	-	-	-	-	gi|657189159|gb|KJ689812.1|	657189159	86.1	2e-12	Triticum turgidum subsp. durum ethylene response factor 1 (ERF1) gene, complete cds
	Novel12684	-1.4984	1.3315e-05	gi|944052311|gb|KQJ87949.1|	944052311	430	2e-143	hypothetical protein BRADI_4g14551, partial [Brachypodium distachyon]	gi|326507759|dbj|AK355404.1|	326507759	87.9	5e-13	Hordeum vulgare subsp. vulgare mRNA for predicted protein, complete cds, clone: NIASHv1020D22
	Novel12701	-1.4456	4.2447e-05	gi|413934763|gb|AFW69314.1|	413934763	52.8	5e-06	hypothetical protein ZEAMMB73_968511 [Zea mays]	gi|669026884|emb|HG670306.1|	669026884	93.5	4e-15	Triticum aestivum chromosome 3B, genomic scaffold, cultivar Chinese Spring
	Novel12724	-1.2425	5.1803e-06	gi|255677366|dbj|BAF20383.2|	255677366	68.6	2e-09	Os06g0699200 [Oryza sativa Japonica Group]	gi|371780099|emb|FR820611.1|	371780099	128	6e-25	Triticum turgidum subsp. durum partial 3'UTR region for Td15ITM6 gene
	Novel12885	-1.0591	0.00028894	-	-	-	-	-	gi|151421161|dbj|AK252513.1|	151421161	429	4e-116	Hordeum vulgare subsp. vulgare cDNA clone: FLbaf162e08, mRNA sequence
	Novel13006	-0.80398	0.00050872	gi|960459111|ref|XP_010229970.2|	960459111	81.3	1e-18	PREDICTED: uncharacterized protein LOC104582257 [Brachypodium distachyon]	gi|960487559|ref|XR_001407804.1|	960487559	78.7	1e-10	PREDICTED: Brachypodium distachyon uncharacterized LOC100832700 (LOC100832700), transcript variant X3, ncRNA
	Novel13130	-2.2997	0.0016455	gi|242038245|ref|XP_002466517.1|	242038245	90.9	6e-20	hypothetical protein SORBIDRAFT_01g009180 [Sorghum bicolor]	gi|573926006|ref|XM_006650476.1|	573926006	250	4e-62	PREDICTED: Oryza brachyantha photosystem I reaction center subunit N, chloroplastic-like (LOC102703948), mRNA
	Novel13260	-2.3757	4.7325e-07	gi|31431844|gb|AAP53563.1|	31431844	53.1	8e-06	ZIM motif family protein, expressed [Oryza sativa Japonica Group]	gi|937934639|dbj|AP014966.1|	937934639	91.6	3e-14	Oryza sativa Japonica Group DNA, chromosome 10, cultivar: Nipponbare, complete sequence
	Novel13286	-0.92494	4.1865e-05	gi|474094466|gb|EMS55012.1|	474094466	54.3	5e-07	hypothetical protein TRIUR3_08566 [Triticum urartu]	gi|835966922|ref|XM_004965000.2|	835966922	73.1	5e-09	PREDICTED: Setaria italica uncharacterized protein At5g39570-like (LOC101767450), mRNA
	Novel13446	-2.3957	0.0002819	gi|474204765|gb|EMS58638.1|	474204765	61.6	2e-06	Calmodulin-binding transcription activator 2 [Triticum urartu]	gi|335999261|gb|JF701614.1|	335999261	228	1e-54	Triticum aestivum cultivar Renan clone BAC RENContig_A, complete sequence
	Novel13615	-1.5029	4.2764e-06	-	-	-	-	-	gi|669026884|emb|HG670306.1|	669026884	246	7e-61	Triticum aestivum chromosome 3B, genomic scaffold, cultivar Chinese Spring
	Novel13640	-2.4315	2.1373e-05	gi|475622187|gb|EMT31785.1|	475622187	164	1e-47	GDSL esterase/lipase [Aegilops tauschii]	-	-	-	-	-
	Novel13651	-2.4023	4.1379e-08	gi|414872045|tpg|DAA50602.1|	414872045	23.5	4e-06	TPA: hypothetical protein ZEAMMB73_876334 [Zea mays]	gi|409102148|emb|HE996576.1|	409102148	93.5	7e-15	Triticum aestivum cv. Arina SNP, chromosome 3B, clone Taes_arina_ctg_58918
	Novel13654	-3.0657	6.603e-08	gi|721670992|ref|XP_010236681.1|	721670992	100	2e-23	PREDICTED: GDSL esterase/lipase At5g03610-like [Brachypodium distachyon]	-	-	-	-	-
	Traes_1DL_031002494	-1.1855	2.7387e-05	gi|218196919|gb|EEC79346.1|	218196919	312	3e-96	hypothetical protein OsI_20210 [Oryza sativa Indica Group]	gi|960463936|ref|XM_003568268.3|	960463936	809	0	PREDICTED: Brachypodium distachyon probable protein S-acyltransferase 16 (LOC100844981), mRNA
	Traes_1DL_0432EA671	-1.313	0.00039747	gi|338784272|gb|AEI98841.1|	338784272	57.8	3e-08	hydrolase, partial [Thinopyrum elongatum]	gi|326488490|dbj|AK362710.1|	326488490	263	4e-66	Hordeum vulgare subsp. vulgare mRNA for predicted protein, complete cds, clone: NIASHv2009K02
	Traes_1DL_048F54934	-1.3869	0.00089673	gi|944250720|gb|KQL14983.1|	944250720	85.9	8e-18	hypothetical protein SETIT_022463mg [Setaria italica]	gi|786333557|gb|KP852307.1|	786333557	202	6e-48	Beckmannia syzigachne cytochrome P450 714D1-like mRNA, complete sequence
	Traes_1DL_08E856F6A	-4.7657	8.7627e-09	gi|944250639|gb|KQL14902.1|	944250639	131	1e-35	hypothetical protein SETIT_024971mg [Setaria italica]	gi|960466078|ref|XM_014898635.1|	960466078	222	6e-54	PREDICTED: Brachypodium distachyon vegetative cell wall protein gp1-like (LOC104583315), mRNA
	Traes_1DL_19271CD0B	-1.0445	0.0001963	gi|218197172|gb|EEC79599.1|	218197172	293	6e-95	hypothetical protein OsI_20785 [Oryza sativa Indica Group]	gi|747040836|ref|XM_011102554.1|	747040836	91.6	3e-14	PREDICTED: Sesamum indicum probable protein phosphatase 2C 50 (LOC105178942), mRNA
	Traes_1DL_23BC091FA	-1.6492	4.7449e-06	gi|413955262|gb|AFW87911.1|	413955262	569	0	Trehalose-phosphate phosphatase, partial [Zea mays]	gi|836031503|ref|XM_004983655.2|	836031503	1016	0	PREDICTED: Setaria italica probable trehalose-phosphate phosphatase 2 (LOC101769336), transcript variant X1, mRNA
	Traes_1DL_23D036A85	-0.86401	0.00027686	gi|242088899|ref|XP_002440282.1|	242088899	391	3e-132	hypothetical protein SORBIDRAFT_09g028990 [Sorghum bicolor]	gi|530279270|gb|KF184733.1|	530279270	102	2e-17	Saccharum hybrid cultivar R570 clone BAC 116M17 complete sequence
	Traes_1DL_252EE11A7	-1.8064	3.7731e-09	gi|937920349|dbj|BAS95267.1|	937920349	415	1e-140	Os05g0556300 [Oryza sativa Japonica Group]	gi|40288297|gb|AC104709.2|	40288297	102	1e-17	Oryza sativa Japonica Group chromosome 5 clone OJ1214_E03, complete sequence
	Traes_1DL_2F4FD9055	-1.0268	0.00012196	gi|514750233|ref|XP_004962056.1|	514750233	743	0	PREDICTED: protein root UVB sensitive 6-like isoform X2 [Setaria italica]	gi|21210959|gb|AY107881.1|	21210959	1044	0	Zea mays PCO092528 mRNA sequence
	Traes_1DL_30F34E129	-0.75784	0.0014946	gi|1002857536|ref|XP_015693309.1|	1002857536	1157	0	PREDICTED: peroxisomal biogenesis factor 6-like [Oryza brachyantha]	gi|514746236|ref|XM_004961016.1|	514746236	1888	0	PREDICTED: Setaria italica putative cell division cycle ATPase (LOC101785471), mRNA
	Traes_1DL_373513898	-2.8059	6.0443e-05	gi|670431587|ref|XP_008656402.1|	670431587	84	4e-17	PREDICTED: protein LURP-one-related 8-like [Zea mays]	gi|573944412|ref|XM_006654493.1|	573944412	176	5e-40	PREDICTED: Oryza brachyantha protein LURP-one-related 8-like (LOC102703865), mRNA
	Traes_1DL_42EB3C35E	-0.75843	0.0011485	gi|672138656|ref|XP_008793089.1|	672138656	145	3e-39	PREDICTED: uncharacterized protein LOC103709498 isoform X1 [Phoenix dactylifera]	gi|960463653|ref|XM_003567724.3|	960463653	250	5e-62	PREDICTED: Brachypodium distachyon uncharacterized LOC100836865 (LOC100836865), mRNA
	Traes_1DL_44FF6293E	-1.0744	0.00074251	gi|670427125|ref|XP_008654249.1|	670427125	747	0	PREDICTED: hypothetical protein isoform X1 [Zea mays]	gi|670427126|ref|XM_008656028.1|	670427126	1325	0	PREDICTED: Zea mays hypothetical protein (LOC100191625), transcript variant X2, mRNA
	Traes_1DL_51FD59ACA	-0.98393	0.00034997	gi|162463674|ref|NP_001105229.1|	162463674	608	0	UDP-glucose-4-epimerase [Zea mays]	gi|115465824|ref|NM_001063047.1|	115465824	1000	0	Oryza sativa Japonica Group Os05g0595100 (Os05g0595100) mRNA, complete cds
	Traes_1DL_53C2C5E14	-0.98781	0.00068064	gi|670417904|ref|XP_008649735.1|	670417904	660	0	PREDICTED: probable LRR receptor-like serine/threonine-protein kinase MRH1 isoform X1 [Zea mays]	gi|46063397|gb|AC121364.2|	46063397	148	4e-31	Oryza sativa Japonica Group chromosome 5 clone OSJNBa0052E20, complete sequence
	Traes_1DL_595FE1760	-2.3606	0.00023106	gi|960474490|ref|XP_014755674.1|	960474490	286	3e-91	PREDICTED: ubiquitin carboxyl-terminal hydrolase 21 isoform X2 [Brachypodium distachyon]	gi|669026884|emb|HG670306.1|	669026884	300	4e-77	Triticum aestivum chromosome 3B, genomic scaffold, cultivar Chinese Spring
	Traes_1DL_629AFB776	-1.0768	4.3815e-06	gi|22122920|gb|AAM92303.1|	22122920	364	4e-123	unknown protein [Oryza sativa Japonica Group]	gi|297729238|ref|NM_001190054.1|	297729238	241	3e-59	Oryza sativa Japonica Group Os12g0518400 (Os12g0518400) mRNA, complete cds
	Traes_1DL_66FDD8BE6	-2.8128	1.8476e-05	gi|1002296974|ref|XP_015611922.1|	1002296974	200	5e-64	PREDICTED: ubiquitin-60S ribosomal protein L40 [Oryza sativa Japonica Group]	gi|835931814|ref|XM_004957537.2|	835931814	449	2e-122	PREDICTED: Setaria italica ubiquitin-like (LOC101755752), mRNA
	Traes_1DL_6A8F0AD75	-0.84103	0.00023044	gi|125552338|gb|EAY98047.1|	125552338	491	8e-168	hypothetical protein OsI_19963 [Oryza sativa Indica Group]	gi|670394761|ref|XR_565015.1|	670394761	191	4e-44	PREDICTED: Zea mays uncharacterized LOC103652664 (LOC103652664), transcript variant X2, ncRNA
	Traes_1DL_7277B4C11	-1.0026	2.0989e-05	gi|473942503|gb|EMS50408.1|	473942503	669	0	hypothetical protein TRIUR3_20169 [Triticum urartu]	gi|242090504|ref|XM_002441040.1|	242090504	1279	0	Sorghum bicolor hypothetical protein, mRNA
	Traes_1DL_731C38058	-1.3882	0.00065253	gi|125532903|gb|EAY79468.1|	125532903	873	0	hypothetical protein OsI_34597 [Oryza sativa Indica Group]	gi|670435390|ref|XM_008660044.1|	670435390	1236	0	PREDICTED: Zea mays uncharacterized LOC100273607 (LOC100273607), transcript variant X1, mRNA
	Traes_1DL_780AD681F	-1.1135	0.00010293	gi|672133064|ref|XP_008790134.1|	672133064	75.9	1e-11	PREDICTED: F-box/FBD/LRR-repeat protein At1g13570-like [Phoenix dactylifera]	gi|669026884|emb|HG670306.1|	669026884	141	8e-29	Triticum aestivum chromosome 3B, genomic scaffold, cultivar Chinese Spring
	Traes_1DL_88F098467	-1.965	0.00076926	gi|743866636|ref|XP_010905109.1|	743866636	78.6	2e-14	PREDICTED: remorin-like [Elaeis guineensis]	gi|554782442|dbj|AK436231.1|	554782442	106	1e-18	Brachypodium distachyon mRNA, clone: PL016C01-A-078_C18
	Traes_1DL_8C6B737E9	-2.0152	1.4076e-16	gi|992273003|gb|KXG33056.1|	992273003	516	1e-178	hypothetical protein SORBI_003G248100 [Sorghum bicolor]	gi|189097358|gb|EU675870.1|	189097358	909	0	Oryza sativa Indica Group mitogen activated protein kinase 20-5 (MPK20-5) mRNA, complete cds
	Traes_1DL_9621DCAD8	-1.3667	0.0011505	gi|475533691|gb|EMT08435.1|	475533691	860	0	hypothetical protein F775_08290 [Aegilops tauschii]	gi|223943582|gb|BT061178.1|	223943582	1295	0	Zea mays full-length cDNA clone ZM_BFb0119C18 mRNA, complete cds
	Traes_1DL_A17D0D20B	-1.2433	2.912e-07	gi|223974289|gb|ACN31332.1|	223974289	892	0	unknown [Zea mays]	gi|514750338|ref|XM_004962024.1|	514750338	1544	0	PREDICTED: Setaria italica probably inactive leucine-rich repeat receptor-like protein kinase At5g48380 (LOC101773763), transcript variant X1, mRNA
	Traes_1DL_A332C35A8	-2.8862	0.0013442	gi|71153743|sp|Q5N942.2|SAPK4_ORYSJ	71153743	467	2e-164	RecName: Full=Serine/threonine-protein kinase SAPK4; AltName: Full=Osmotic stress/abscisic acid-activated protein kinase 4	gi|961441515|ref|NM_001317883.1|	961441515	712	0	Brachypodium distachyon serine/threonine-protein kinase SAPK4 (LOC100828370), mRNA
	Traes_1DL_ACAEB6E49	-1.4282	1.1386e-05	gi|992281248|gb|EER94811.2|	992281248	504	6e-175	hypothetical protein SORBI_001G362100 [Sorghum bicolor]	gi|115473696|ref|NM_001066982.1|	115473696	444	3e-120	Oryza sativa Japonica Group Os07g0644200 (Os07g0644200) mRNA, complete cds
	Traes_1DL_B2358B810	-3.2313	0.00023592	gi|514795398|ref|XP_004973290.1|	514795398	230	2e-71	PREDICTED: pirin-like protein [Setaria italica]	gi|554780477|dbj|AK434254.1|	554780477	215	1e-51	Brachypodium distachyon mRNA, clone: PL016C01-A-064_N02
	Traes_1DL_BB4F7933E	-0.91733	0.00011631	gi|944225324|gb|KQK89728.1|	944225324	466	2e-161	hypothetical protein SETIT_040766mg [Setaria italica]	gi|226503282|ref|NM_001156843.1|	226503282	828	0	Zea mays choline-phosphate cytidylyltransferase B (LOC100283945), mRNA
	Traes_1DL_CD63A9CDD	-1.7301	6.9326e-06	gi|53792453|dbj|BAD53361.1|	53792453	527	8e-180	putative receptor-like protein kinase ARK1 [Oryza sativa Japonica Group]	gi|573917508|ref|XM_006646334.1|	573917508	401	1e-107	PREDICTED: Oryza brachyantha G-type lectin S-receptor-like serine/threonine-protein kinase At4g27290-like (LOC102711586), mRNA
	Traes_1DL_DC879CDBC	-1.4073	6.7093e-07	gi|474042679|gb|EMS53322.1|	474042679	636	0	putative mitochondrial chaperone BCS1-B [Triticum urartu]	gi|573945042|ref|XM_006654799.1|	573945042	701	0	PREDICTED: Oryza brachyantha uncharacterized LOC102720799 (LOC102720799), mRNA
	Traes_1DL_E24C4C2C7	-2.9371	7.3583e-08	gi|1002871022|ref|XP_006662181.2|	1002871022	107	9e-27	PREDICTED: uncharacterized protein LOC102705011 [Oryza brachyantha]	gi|573958854|ref|XM_006661567.1|	573958854	169	1e-37	PREDICTED: Oryza brachyantha uncharacterized LOC102718677 (LOC102718677), mRNA
	Traes_1DL_FB125A9AA	-0.80777	0.00044816	gi|226507490|ref|NP_001142252.1|	226507490	855	0	uncharacterized protein LOC100274421 [Zea mays]	gi|669026884|emb|HG670306.1|	669026884	147	1e-30	Triticum aestivum chromosome 3B, genomic scaffold, cultivar Chinese Spring
	Traes_1DL_FBCD8BCEC	-0.78211	0.0011052	gi|293337017|ref|NP_001168986.1|	293337017	1047	0	uncharacterized protein LOC100382815 [Zea mays]	gi|960470038|ref|XM_010232886.2|	960470038	2785	0	PREDICTED: Brachypodium distachyon serine/threonine-protein kinase tricorner-like (LOC100840725), mRNA
	Traes_1DL_FF4A6C312	-1.6859	0.00068342	gi|242034213|ref|XP_002464501.1|	242034213	754	0	hypothetical protein SORBIDRAFT_01g019590 [Sorghum bicolor]	gi|573959316|ref|XM_006661788.1|	573959316	989	0	PREDICTED: Oryza brachyantha protein ECERIFERUM 1-like (LOC102718869), mRNA
	Traes_1DS_04B2A3FBB	-1.3991	1.3779e-05	gi|743786584|ref|XP_010922211.1|	743786584	511	5e-172	PREDICTED: uncharacterized protein LOC105045572 [Elaeis guineensis]	gi|573913000|ref|XR_422999.1|	573913000	1240	0	PREDICTED: Oryza brachyantha uncharacterized LOC102705107 (LOC102705107), misc_RNA
	Traes_1DS_1EA1BE87E	-0.92327	0.00020046	gi|953415336|gb|ALO70121.1|	953415336	114	4e-22	NBS-LRR-like resistance protein [Oryza sativa]	gi|932283019|gb|CP012614.1|	932283019	196	5e-45	Oryza sativa Indica Group cultivar RP Bio-226 chromosome 6 sequence
	Traes_1DS_4323F126D	-0.90793	6.7389e-05	gi|530279454|gb|AGT17267.1|	530279454	661	0	pto kinase interactor [Saccharum hybrid cultivar R570]	gi|32976276|dbj|AK066258.1|	32976276	1358	0	Oryza sativa Japonica Group cDNA clone:J013058B22, full insert sequence
	Traes_1DS_43DAC7A7F	-2.5731	4.0497e-12	gi|326511164|dbj|BAJ87596.1|	326511164	1318	0	predicted protein [Hordeum vulgare subsp. vulgare]	gi|32977819|dbj|AK067801.1|	32977819	2148	0	Oryza sativa Japonica Group cDNA clone:J013118I15, full insert sequence
	Traes_1DS_4D4EBDB6F	-2.4133	2.2512e-07	gi|474156915|gb|EMS57151.1|	474156915	86.3	9e-16	MATE efflux family protein ALF5 [Triticum urartu]	gi|955718716|ref|XM_004970054.3|	955718716	610	3e-170	PREDICTED: Setaria italica protein DETOXIFICATION 19-like (LOC101765292), mRNA
	Traes_1DS_5B9DD8319	-2.0386	0.00023725	gi|413948708|gb|AFW81357.1|	413948708	1233	0	HYP1 isoform 1 [Zea mays]	gi|32978010|dbj|AK067992.1|	32978010	1855	0	Oryza sativa Japonica Group cDNA clone:J013122B14, full insert sequence
	Traes_1DS_62B0EC35F	-2.4403	0.00011553	gi|669027589|emb|CDM81060.1|	669027589	819	0	unnamed protein product [Triticum aestivum]	gi|37990733|dbj|AK121110.1|	37990733	1129	0	Oryza sativa Japonica Group cDNA clone:J023073C19, full insert sequence
	Traes_1DS_6308AF9AE	-2.3765	6.2192e-09	gi|194699488|gb|ACF83828.1|	194699488	369	5e-121	unknown [Zea mays]	gi|932282494|gb|CP012609.1|	932282494	113	1e-20	Oryza sativa Indica Group cultivar RP Bio-226 chromosome 1 sequence
	Traes_1DS_8CA54B2AF	-1.149	1.3315e-07	gi|222629994|gb|EEE62126.1|	222629994	445	6e-144	hypothetical protein OsJ_16913 [Oryza sativa Japonica Group]	gi|156764045|dbj|AK287430.1|	156764045	959	0	Oryza sativa Japonica Group cDNA, clone: J043011D19, full insert sequence
	Traes_1DS_92D0315C6	-4.5432	4.076e-05	gi|195611340|gb|ACG27500.1|	195611340	776	0	cytochrome P450 CYP72A28v3 [Zea mays]	gi|573916962|ref|XM_006646064.1|	573916962	1243	0	PREDICTED: Oryza brachyantha 11-oxo-beta-amyrin 30-oxidase-like (LOC102719727), mRNA
	Traes_1DS_937EB36CF	-1.5846	2.5037e-06	gi|218185481|gb|EEC67908.1|	218185481	1043	0	hypothetical protein OsI_35599 [Oryza sativa Indica Group]	gi|115532048|gb|DQ978778.1|	115532048	213	2e-50	Triticum turgidum NBS-related sequence NBS3 290, genomic sequence
	Traes_1DS_A171C7D59	-2.5763	1.0426e-06	gi|475525671|gb|EMT07187.1|	475525671	1319	0	Phenylalanine ammonia-lyase [Aegilops tauschii]	gi|32977819|dbj|AK067801.1|	32977819	2154	0	Oryza sativa Japonica Group cDNA clone:J013118I15, full insert sequence
	Traes_1DS_A477459F0	-0.89412	0.00062088	gi|514743579|ref|XP_004960420.1|	514743579	831	0	PREDICTED: aspartic proteinase [Setaria italica]	gi|115461972|ref|NM_001061121.1|	115461972	1352	0	Oryza sativa Japonica Group Os05g0137400 (Os05g0137400) mRNA, complete cds
	Traes_1DS_A72C83E4B	-2.8201	0.00015479	gi|1002267562|ref|XP_015638100.1|	1002267562	471	7e-163	PREDICTED: glucose and ribitol dehydrogenase homolog [Oryza sativa Japonica Group]	gi|554784700|dbj|AK438194.1|	554784700	872	0	Brachypodium distachyon mRNA, clone: PL016C01-A-091_D07
	Traes_1DS_A8BD91E4A	-4.0646	5.6878e-10	gi|573940233|ref|XP_006652523.1|	573940233	1310	0	PREDICTED: phenylalanine ammonia-lyase-like [Oryza brachyantha]	gi|151418317|dbj|AK249669.1|	151418317	2122	0	Hordeum vulgare subsp. vulgare cDNA clone: FLbaf41j22, mRNA sequence
	Traes_1DS_AEB0CD565	-2.7063	0.00043348	gi|573966211|ref|XP_006665205.1|	573966211	199	2e-63	PREDICTED: 1-aminocyclopropane-1-carboxylate oxidase-like, partial [Oryza brachyantha]	gi|242385394|emb|FP093445.1|	242385394	446	3e-121	Phyllostachys edulis cDNA clone: bphyem112k12, full insert sequence
	Traes_1DS_BC52BD286	-2.9906	0.00025276	gi|28564581|dbj|BAC57690.1|	28564581	876	0	putative receptor-like protein kinase [Oryza sativa Japonica Group]	gi|955715183|ref|XM_014804750.1|	955715183	514	4e-141	PREDICTED: Setaria italica uncharacterized LOC101775595 (LOC101775595), mRNA
	Traes_1DS_EEBA94F4D	-1.9194	9.1676e-05	gi|573952812|ref|XP_006658679.1|	573952812	1078	0	PREDICTED: probable mixed-linked glucan synthase 8-like [Oryza brachyantha]	gi|937924750|dbj|AP014963.1|	937924750	854	0	Oryza sativa Japonica Group DNA, chromosome 7, cultivar: Nipponbare, complete sequence
	Traes_1DS_F22B9B74C	-1.9258	9.559e-05	gi|721640699|ref|XP_010231742.1|	721640699	177	1e-49	PREDICTED: uncharacterized protein LOC100822944 isoform X4 [Brachypodium distachyon]	gi|115436027|ref|NM_001049307.1|	115436027	132	2e-26	Oryza sativa Japonica Group Os01g0284900 (Os01g0284900) mRNA, complete cds
	Traes_1DS_F69AA50CA	-0.72114	0.0016553	gi|242086507|ref|XP_002439086.1|	242086507	1774	0	hypothetical protein SORBIDRAFT_09g000210 [Sorghum bicolor]	gi|573945096|ref|XM_006654826.1|	573945096	872	0	PREDICTED: Oryza brachyantha phospholipid-transporting ATPase 10-like (LOC102704422), mRNA
	Traes_1DS_FB0573101	-2.1832	0.00052405	gi|474264828|gb|EMS60660.1|	474264828	84	5e-17	Bowman-Birk type trypsin inhibitor [Triticum urartu]	gi|326526378|dbj|AK366003.1|	326526378	163	1e-35	Hordeum vulgare subsp. vulgare mRNA for predicted protein, complete cds, clone: NIASHv2039K21
	Traes_2DL_03E388B44	-2.428	4.2968e-07	gi|326523827|dbj|BAJ93084.1|	326523827	894	0	predicted protein [Hordeum vulgare subsp. vulgare]	gi|151418317|dbj|AK249669.1|	151418317	1755	0	Hordeum vulgare subsp. vulgare cDNA clone: FLbaf41j22, mRNA sequence
	Traes_2DL_07BEEC7C0	-1.2894	1.7264e-07	gi|259490108|ref|NP_001159150.1|	259490108	553	0	uncharacterized protein LOC100304233 [Zea mays]	gi|226491599|ref|NM_001151107.1|	226491599	1175	0	Zea mays uncharacterized LOC100277589 (cl1856_4), mRNA
	Traes_2DL_0DD946101	-1.3064	3.9761e-05	gi|670371833|ref|XP_008667205.1|	670371833	1018	0	PREDICTED: uncharacterized protein LOC100193704 isoform X1 [Zea mays]	gi|670371848|ref|XM_008668992.1|	670371848	1661	0	PREDICTED: Zea mays LOC100193704 (cl35113_1), transcript variant X9, mRNA
	Traes_2DL_0DF79FB00	-1.2479	8.7248e-05	gi|222629151|gb|EEE61283.1|	222629151	611	0	hypothetical protein OsJ_15366 [Oryza sativa Japonica Group]	gi|670373957|ref|XM_008670114.1|	670373957	944	0	PREDICTED: Zea mays uncharacterized LOC100382341 (LOC100382341), transcript variant X2, mRNA
	Traes_2DL_112D5E5F8	-2.5489	0.00065462	gi|413919131|gb|AFW59063.1|	413919131	66.6	1e-12	putative RING zinc finger domain superfamily protein [Zea mays]	gi|573940575|ref|XM_006652626.1|	573940575	108	8e-20	PREDICTED: Oryza brachyantha E3 ubiquitin-protein ligase EL5-like (LOC102712718), mRNA
	Traes_2DL_130D6031E	-2.7749	3.7934e-11	gi|475568490|gb|EMT15498.1|	475568490	172	4e-48	Phenylalanine ammonia-lyase [Aegilops tauschii]	gi|284819915|gb|GU338002.1|	284819915	350	2e-92	Bambusa oldhamii phenylalanine ammonia-lyase (PAL3) mRNA, complete cds
	Traes_2DL_17184E96D	-0.96061	0.00074586	gi|672142923|ref|XP_008795326.1|	672142923	86.7	3e-14	PREDICTED: putative pentatricopeptide repeat-containing protein At5g08490 [Phoenix dactylifera]	gi|670445947|ref|XM_008665009.1|	670445947	1264	0	PREDICTED: Zea mays putative pentatricopeptide repeat-containing protein At5g08490 (LOC103641674), transcript variant X4, mRNA
	Traes_2DL_1C7E64067	-1.0665	2.0453e-05	gi|255675781|dbj|BAF15804.2|	255675781	726	0	Os04g0618200, partial [Oryza sativa Japonica Group]	gi|293333858|ref|NM_001175774.1|	293333858	1254	0	Zea mays uncharacterized LOC100383103 (LOC100383103), mRNA
	Traes_2DL_1CB540BCC	-0.9897	0.00010594	gi|212292874|gb|ACJ24349.1|	212292874	271	9e-86	chitinase class IVa [Oryza grandiglumis]	gi|242386373|emb|FP098978.1|	242386373	619	4e-173	Phyllostachys edulis cDNA clone: bphyem114k09, full insert sequence
	Traes_2DL_1DF0BCEA0	-1.7994	6.7934e-05	gi|195616010|gb|ACG29835.1|	195616010	182	2e-52	cytochrome P450 CYP81A1 [Zea mays]	gi|932283019|gb|CP012614.1|	932283019	86.1	9e-13	Oryza sativa Indica Group cultivar RP Bio-226 chromosome 6 sequence
	Traes_2DL_219825195	-2.6871	2.6174e-06	gi|670446619|ref|XP_008663511.1|	670446619	482	4e-166	PREDICTED: L-ascorbate oxidase homolog [Zea mays]	gi|937912581|dbj|AP014960.1|	937912581	122	1e-23	Oryza sativa Japonica Group DNA, chromosome 4, cultivar: Nipponbare, complete sequence
	Traes_2DL_28DFAC79D	-0.65575	0.0018598	gi|1002846067|ref|XP_015689931.1|	1002846067	122	2e-26	PREDICTED: probable nucleoredoxin 1-2, partial [Oryza brachyantha]	gi|955725202|ref|XM_004984010.3|	955725202	1415	0	PREDICTED: Setaria italica probable nucleoredoxin 1-1 (LOC101776072), mRNA
	Traes_2DL_2BA772DB5	-2.4501	2.8142e-06	gi|1002283123|ref|XP_015645856.1|	1002283123	874	0	PREDICTED: uncharacterized protein LOC4342410 [Oryza sativa Japonica Group]	gi|229609746|gb|FJ901201.1|	229609746	1639	0	Sorghum bicolor CBL-interacting protein kinase 23 (CIPK23) mRNA, complete cds
	Traes_2DL_30F8555D4	-2.4479	1.9136e-10	gi|474360178|gb|EMS63273.1|	474360178	545	0	Phenylalanine ammonia-lyase [Triticum urartu]	gi|151419339|dbj|AK250690.1|	151419339	1129	0	Hordeum vulgare subsp. vulgare cDNA clone: FLbaf87o07, mRNA sequence
	Traes_2DL_39A6CF612	-1.4744	0.00010182	gi|816197580|ref|NP_001295288.1|	816197580	689	0	uncharacterized protein LOC100192509 [Zea mays]	gi|32992504|dbj|AK107295.1|	32992504	1286	0	Oryza sativa Japonica Group cDNA clone:002-126-C03, full insert sequence
	Traes_2DL_3F4028C71	-1.0345	0.00039617	gi|835950013|ref|XP_012700227.1|	835950013	391	1e-133	PREDICTED: vacuolar cation/proton exchanger 3 isoform X2 [Setaria italica]	gi|32983818|dbj|AK073795.1|	32983818	793	0	Oryza sativa Japonica Group cDNA clone:J033068D06, full insert sequence
	Traes_2DL_40765C6BA	-1.3877	0.00060347	gi|212722830|ref|NP_001132463.1|	212722830	487	9e-168	Tetrachloro-P-hydroquinone reductive dehalogenase [Zea mays]	gi|670371910|ref|XM_008669022.1|	670371910	754	0	PREDICTED: Zea mays Tetrachloro-P-hydroquinone reductive dehalogenase (LOC100193919), transcript variant X12, mRNA
	Traes_2DL_474B433DF	-1.1726	9.8231e-07	gi|836006301|ref|XP_012703194.1|	836006301	1122	0	PREDICTED: calmodulin-binding transcription activator 4 isoform X2 [Setaria italica]	gi|836006300|ref|XM_012847740.1|	836006300	1459	0	PREDICTED: Setaria italica calmodulin-binding transcription activator 4 (LOC101769543), transcript variant X2, mRNA
	Traes_2DL_4ADA8D564	-2.4219	0.0016007	gi|212274897|ref|NP_001130108.1|	212274897	488	7e-169	glycerophosphodiester phosphodiesterase [Zea mays]	gi|212274896|ref|NM_001136636.1|	212274896	483	6e-132	Zea mays glycerophosphodiester phosphodiesterase (LOC100191201), mRNA
	Traes_2DL_4B466C656	-0.7568	0.0013086	gi|573940371|ref|XP_006652590.1|	573940371	575	0	PREDICTED: intersectin-1-like [Oryza brachyantha]	gi|242076625|ref|XM_002448204.1|	242076625	1046	0	Sorghum bicolor hypothetical protein, mRNA
	Traes_2DL_606A24195	-0.8231	0.0004065	gi|1035961889|gb|OAY82574.1|	1035961889	211	4e-66	Elicitor-responsive protein 3 [Ananas comosus]	gi|836010282|ref|XM_012847953.1|	836010282	409	7e-110	PREDICTED: Setaria italica elicitor-responsive protein 3-like (LOC101756018), transcript variant X1, mRNA
	Traes_2DL_64F090209	-1.2634	3.4653e-05	gi|215697384|dbj|BAG91378.1|	215697384	114	1e-28	unnamed protein product [Oryza sativa Japonica Group]	gi|554788441|dbj|AK436220.1|	554788441	331	1e-86	Brachypodium distachyon mRNA, clone: PL016C01-A-078_B05
	Traes_2DL_678E7B37A	-1.6261	6.9802e-05	gi|242077612|ref|XP_002448742.1|	242077612	695	0	hypothetical protein SORBIDRAFT_06g032450 [Sorghum bicolor]	gi|224031368|gb|BT067863.1|	224031368	1074	0	Zea mays full-length cDNA clone ZM_BFc0174F10 mRNA, complete cds
	Traes_2DL_6E8DD862E	-2.4223	2.086e-07	gi|113564518|dbj|BAF14861.1|	113564518	58.5	8e-09	Os04g0451700 [Oryza sativa Japonica Group]	gi|38569179|emb|AL606615.4|	38569179	135	9e-28	Oryza sativa genomic DNA, chromosome 4, BAC clone: OSJNBa0086B14, complete sequence
	Traes_2DL_6F7BCBB021	-1.6579	1.6777e-06	gi|34394505|dbj|BAC83793.1|	34394505	105	2e-24	hypothetical protein [Oryza sativa Japonica Group]	gi|573926243|ref|XM_006650593.1|	573926243	119	1e-22	PREDICTED: Oryza brachyantha uncharacterized LOC102714716 (LOC102714716), partial mRNA
	Traes_2DL_74E015594	-1.2727	0.0003721	gi|12862378|dbj|BAB32442.1|	12862378	986	0	high-affinity potassium transporter [Phragmites australis]	gi|12862381|dbj|AB055631.1|	12862381	1197	0	Phragmites australis e-PhaHAK1A mRNA for high-affinity potassium transporter, complete cds
	Traes_2DL_750D4CB3B	-0.83534	0.00072135	gi|215694677|dbj|BAG89868.1|	215694677	355	4e-118	unnamed protein product [Oryza sativa Japonica Group]	gi|817476650|ref|NM_001147985.2|	817476650	573	3e-159	Zea mays uncharacterized LOC100273567 (cl34259_2), mRNA
	Traes_2DL_7819835A7	-2.9512	8.3713e-07	gi|475424214|gb|EMT01080.1|	475424214	160	3e-48	hypothetical protein F775_14749 [Aegilops tauschii]	gi|19172958|gb|AE005673.1|	19172958	67.6	3e-07	Caulobacter crescentus CB15, complete genome
	Traes_2DL_784FC5773	-1.7518	0.0017556	gi|944266373|gb|KQL30613.1|	944266373	1012	0	hypothetical protein SETIT_016302mg [Setaria italica]	gi|32979461|dbj|AK069437.1|	32979461	1762	0	Oryza sativa Japonica Group cDNA clone:J023023O07, full insert sequence
	Traes_2DL_79015C228	-0.93778	7.8384e-05	gi|645168669|gb|AIB05869.1|	645168669	541	0	orphans transcription factor, partial [Zea mays]	gi|645168668|gb|KJ728378.1|	645168668	832	0	Zea mays clone pUT6660 orphans transcription factor (Orphan1) mRNA, partial cds
	Traes_2DL_7B858F797	-0.80334	0.0018142	gi|1035937945|gb|OAY65499.1|	1035937945	102	8e-21	Ultraviolet-B receptor UVR8 [Ananas comosus]	gi|226495308|ref|NM_001147675.1|	226495308	1157	0	Zea mays putative regulator of chromosome condensation (RCC1) family protein (LOC100273233), mRNA
	Traes_2DL_7DD4A39D4	-4.2746	2.3338e-07	gi|242072796|ref|XP_002446334.1|	242072796	91.3	3e-19	hypothetical protein SORBIDRAFT_06g014460 [Sorghum bicolor]	gi|115458121|ref|NM_001059196.1|	115458121	172	1e-38	Oryza sativa Japonica Group Os04g0395800 (Os04g0395800) mRNA, complete cds
	Traes_2DL_80BB9F72E	-1.6012	7.9921e-05	gi|242066572|ref|XP_002454575.1|	242066572	239	4e-74	hypothetical protein SORBIDRAFT_04g033720 [Sorghum bicolor]	gi|219814397|gb|FJ436984.1|	219814397	110	9e-20	Triticum aestivum cultivar Glenlea Lr34 locus, partial sequence
	Traes_2DL_8377D32A2	-0.77767	0.0016064	gi|573939811|ref|XP_006652323.1|	573939811	651	0	PREDICTED: putative 12-oxophytodienoate reductase 11-like [Oryza brachyantha]	gi|242075929|ref|XM_002447856.1|	242075929	1101	0	Sorghum bicolor hypothetical protein, mRNA
	Traes_2DL_83CEF493B	-2.4046	0.0013412	gi|38345854|emb|CAE01850.2|	38345854	122	4e-30	OSJNBa0084K11.18 [Oryza sativa Japonica Group]	gi|958157176|ref|NM_001154125.2|	958157176	126	4e-25	Zea mays uncharacterized LOC100281206 (gpm52), mRNA
	Traes_2DL_84F338908	-0.8117	0.00032114	gi|125557251|gb|EAZ02787.1|	125557251	1387	0	hypothetical protein OsI_24913 [Oryza sativa Indica Group]	gi|937924750|dbj|AP014963.1|	937924750	1790	0	Oryza sativa Japonica Group DNA, chromosome 7, cultivar: Nipponbare, complete sequence
	Traes_2DL_868347615	-2.3965	5.0498e-06	gi|670408969|ref|XP_008645759.1|	670408969	387	1e-130	PREDICTED: E3 ubiquitin-protein ligase PUB23-like [Zea mays]	gi|242075757|ref|XM_002447770.1|	242075757	303	4e-78	Sorghum bicolor hypothetical protein, mRNA
	Traes_2DL_A11B043D4	-1.7653	0.0013518	gi|1002852061|ref|XP_006653609.2|	1002852061	390	4e-131	PREDICTED: probable metal-nicotianamine transporter YSL11 [Oryza brachyantha]	gi|297603071|ref|NM_001059888.2|	297603071	211	2e-50	Oryza sativa Japonica Group Os04g0524900 (Os04g0524900) mRNA, partial cds
	Traes_2DL_A1EE4F6EA	-1.06	0.0016706	gi|672121771|ref|XP_008784190.1|	672121771	176	1e-49	PREDICTED: thioredoxin M3, chloroplastic-like [Phoenix dactylifera]	gi|156764381|dbj|AK287766.1|	156764381	311	3e-80	Oryza sativa Japonica Group cDNA, clone: J065164N15, full insert sequence
	Traes_2DL_A43EE8523	-0.75495	0.0017619	gi|694995679|ref|XP_009389884.1|	694995679	132	3e-36	PREDICTED: uncharacterized protein LOC103976411 [Musa acuminata subsp. malaccensis]	gi|226504325|ref|NM_001157973.1|	226504325	294	2e-75	Zea mays copper ion binding protein (LOC100285078), mRNA
	Traes_2DL_A58FDAC8E	-2.0942	4.1024e-08	gi|475553844|gb|EMT12104.1|	475553844	149	2e-41	hypothetical protein F775_28692 [Aegilops tauschii]	gi|955721844|ref|XM_004976561.3|	955721844	289	1e-73	PREDICTED: Setaria italica uncharacterized LOC101777227 (LOC101777227), mRNA
	Traes_2DL_A665C45F0	-3.2887	0.00036913	gi|573943900|ref|XP_006654307.1|	573943900	76.6	1e-16	PREDICTED: ubiquitin-60S ribosomal protein L40-like [Oryza brachyantha]	gi|15187108|gb|AF395864.1|AF395864	15187108	71.3	1e-08	Branchiostoma belcheri ubiquitin mRNA, complete cds
	Traes_2DL_B0054AAC7	-1.7653	2.8358e-05	gi|226506912|ref|NP_001146863.1|	226506912	592	0	serine/threonine-protein kinase receptor [Zea mays]	gi|224035614|gb|BT069986.1|	224035614	784	0	Zea mays full-length cDNA clone ZM_BFb0349L13 mRNA, complete cds
	Traes_2DL_B0FB968D4	-1.0176	0.0018218	gi|474314504|gb|EMS62021.1|	474314504	317	7e-107	Anthocyanidin reductase [Triticum urartu]	gi|32982677|dbj|AK072654.1|	32982677	222	6e-54	Oryza sativa Japonica Group cDNA clone:J023133I21, full insert sequence
	Traes_2DL_B9AD9A9C9	-5.2313	5.7375e-05	gi|530278529|gb|AGT16502.1|	530278529	140	5e-37	hypothetical protein SHCRBa_022_D13_R_330 [Saccharum hybrid cultivar R570]	gi|219885634|gb|BT054585.1|	219885634	230	4e-56	Zea mays full-length cDNA clone ZM_BFc0168D18 mRNA, complete cds
	Traes_2DL_BEDDAC0D4	-2.9675	1.9844e-05	gi|514803789|ref|XP_004976777.1|	514803789	747	0	PREDICTED: acyclic sesquiterpene synthase-like isoform X2 [Setaria italica]	gi|937912581|dbj|AP014960.1|	937912581	87.9	1e-12	Oryza sativa Japonica Group DNA, chromosome 4, cultivar: Nipponbare, complete sequence
	Traes_2DL_BF348914A	-3.3562	0.0013044	gi|475605318|gb|EMT26024.1|	475605318	210	1e-66	Blue copper protein [Aegilops tauschii]	gi|573951838|ref|XM_006658135.1|	573951838	67.6	4e-07	PREDICTED: Oryza brachyantha blue copper protein-like (LOC102708633), mRNA
	Traes_2DL_C64A17D8F	-4.5956	5.1308e-06	gi|242074188|ref|XP_002447030.1|	242074188	546	0	hypothetical protein SORBIDRAFT_06g027230 [Sorghum bicolor]	gi|326504249|dbj|AK359748.1|	326504249	499	4e-137	Hordeum vulgare subsp. vulgare mRNA for predicted protein, complete cds, clone: NIASHv1102E23
	Traes_2DL_D4B7B53AD	-1.5557	0.00038743	gi|38567900|emb|CAE03655.2|	38567900	764	0	OSJNBa0060N03.20 [Oryza sativa Japonica Group]	gi|238909025|gb|BT068725.2|	238909025	1330	0	Zea mays full-length cDNA clone ZM_BFb0380E06 mRNA, complete cds
	Traes_2DL_D75A1F97C	-1.122	0.00030357	gi|475607454|gb|EMT26713.1|	475607454	224	6e-68	hypothetical protein F775_01557 [Aegilops tauschii]	gi|326505673|dbj|AK364305.1|	326505673	121	6e-23	Hordeum vulgare subsp. vulgare mRNA for predicted protein, partial cds, clone: NIASHv2023J14
	Traes_2DL_D7B13B5E7	-1.3904	0.0005961	gi|222628919|gb|EEE61051.1|	222628919	1522	0	hypothetical protein OsJ_14907 [Oryza sativa Japonica Group]	gi|32977608|dbj|AK067590.1|	32977608	327	8e-85	Oryza sativa Japonica Group cDNA clone:J013112G22, full insert sequence
	Traes_2DL_DA735033B	-1.2966	0.00045164	gi|992165549|gb|KXG27380.1|	992165549	258	3e-82	hypothetical protein SORBI_006G258800 [Sorghum bicolor]	gi|359359138|gb|HQ827836.1|	359359138	119	1e-22	Oryza minuta isolate BC_C Shattering4 gene locus, complete sequence
	Traes_2DL_DDF30FAEF	-2.6963	3.9924e-09	gi|721691439|ref|XP_010239962.1|	721691439	59.3	6e-08	PREDICTED: putative lipoxygenase 5 [Brachypodium distachyon]	gi|62867564|emb|AJ966349.1|	62867564	385	6e-103	Hordeum vulgare subsp. vulgare mRNA for lipoxygenase-like protein (lox gene)
	Traes_2DL_DE3909A32	-2.7059	9.7999e-28	gi|29466635|dbj|BAC66785.1|	29466635	226	9e-68	Transcription Factor [Oryza sativa]	gi|29466634|dbj|AB040744.1|	29466634	254	5e-63	Oryza sativa RERJ1 mRNA for Transcription Factor, complete cds
	Traes_2DL_DF8651BC4	-1.0426	1.9877e-05	gi|326506846|dbj|BAJ91464.1|	326506846	119	5e-25	predicted protein [Hordeum vulgare subsp. vulgare]	gi|960471491|ref|XM_014899702.1|	960471491	340	7e-89	PREDICTED: Brachypodium distachyon uncharacterized LOC100825715 (LOC100825715), transcript variant X2, mRNA
	Traes_2DL_E130D1E89	-1.7358	5.5862e-05	gi|414585388|tpg|DAA35959.1|	414585388	862	0	TPA: hypothetical protein ZEAMMB73_880622 [Zea mays]	gi|955722103|ref|XM_004976796.3|	955722103	183	1e-41	PREDICTED: Setaria italica probable polyamine oxidase 2 (LOC101768863), transcript variant X2, mRNA
	Traes_2DL_E6BEDF7DD	-4.1143	1.2995e-09	gi|326495128|dbj|BAJ85660.1|	326495128	689	0	predicted protein [Hordeum vulgare subsp. vulgare]	gi|242060251|ref|XM_002451370.1|	242060251	475	1e-129	Sorghum bicolor hypothetical protein, mRNA
	Traes_2DL_E9164FBF3	-1.9132	0.00048552	gi|242073996|ref|XP_002446934.1|	242073996	434	2e-145	hypothetical protein SORBIDRAFT_06g025250 [Sorghum bicolor]	gi|32975971|dbj|AK065953.1|	32975971	839	0	Oryza sativa Japonica Group cDNA clone:J013045K08, full insert sequence
	Traes_2DL_E96DCDCB4	-0.83115	0.0006648	gi|1002263916|ref|XP_015636294.1|	1002263916	2135	0	PREDICTED: endoribonuclease Dicer homolog 4 isoform X2 [Oryza sativa Japonica Group]	gi|670446311|ref|XM_008665159.1|	670446311	1777	0	PREDICTED: Zea mays endoribonuclease Dicer homolog 4 (LOC103641838), mRNA
	Traes_2DL_EC8C5E66B	-1.1226	8.4647e-05	gi|937915314|dbj|BAS90233.1|	937915314	141	2e-37	Os04g0533300, partial [Oryza sativa Japonica Group]	gi|554786607|dbj|AK424276.1|	554786607	793	0	Brachypodium distachyon mRNA, clone: PL016C01-A-001_A04
	Traes_2DL_F1CC5BD18	-1.0238	9.3598e-06	gi|944047085|gb|KQJ82726.1|	944047085	60.5	1e-06	hypothetical protein BRADI_5g10670 [Brachypodium distachyon]	gi|670441926|ref|XM_008663072.1|	670441926	1083	0	PREDICTED: Zea mays uncharacterized LOC100191147 (LOC100191147), transcript variant X3, mRNA
	Traes_2DL_F3C37D80F	-2.0868	2.7448e-08	gi|357163262|ref|XP_003579674.1|	357163262	51.6	1e-05	PREDICTED: arogenate dehydratase/prephenate dehydratase 6, chloroplastic-like [Brachypodium distachyon]	gi|326491552|dbj|AK363050.1|	326491552	305	4e-79	Hordeum vulgare subsp. vulgare mRNA for predicted protein, complete cds, clone: NIASHv2012G08
	Traes_2DL_F836B678E	-3.3736	2.6915e-05	gi|242078217|ref|XP_002443877.1|	242078217	2844	0	hypothetical protein SORBIDRAFT_07g003680 [Sorghum bicolor]	gi|672172133|ref|XM_008807929.1|	672172133	3635	0	PREDICTED: Phoenix dactylifera DNA-directed RNA polymerase II subunit 1 (LOC103718915), mRNA
	Traes_2DL_F876C4D0E	-1.4182	0.00012599	gi|1002851547|ref|XP_015691576.1|	1002851547	262	9e-83	PREDICTED: protein unc-45 homolog A, partial [Oryza brachyantha]	gi|115460549|ref|NM_001060410.1|	115460549	460	3e-125	Oryza sativa Japonica Group Os04g0616100 (Os04g0616100) mRNA, complete cds
	Traes_2DS_0AFFAC676	-1.1278	0.0013252	gi|573943792|ref|XP_006654255.1|	573943792	588	0	PREDICTED: protein SSUH2 homolog [Oryza brachyantha]	gi|315630667|gb|HQ389710.1|	315630667	169	2e-37	Triticum aestivum clone UCDTA00161 genomic sequence
	Traes_2DS_0FF13778E	-1.1896	2.6157e-06	gi|125558649|gb|EAZ04185.1|	125558649	588	0	hypothetical protein OsI_26327 [Oryza sativa Indica Group]	gi|32986058|dbj|AK100849.1|	32986058	1044	0	Oryza sativa Japonica Group cDNA clone:J023123I07, full insert sequence
	Traes_2DS_114C3E73E	-2.6346	1.0507e-06	gi|992278081|gb|KXG36449.1|	992278081	1313	0	hypothetical protein SORBI_002G334100 [Sorghum bicolor]	gi|238009779|gb|BT085572.1|	238009779	1563	0	Zea mays full-length cDNA clone ZM_BFc0035A21 mRNA, complete cds
	Traes_2DS_13F997B23	-0.86454	0.00011474	gi|474171775|gb|EMS57599.1|	474171775	183	7e-56	hypothetical protein TRIUR3_28445 [Triticum urartu]	gi|937924750|dbj|AP014963.1|	937924750	438	6e-119	Oryza sativa Japonica Group DNA, chromosome 7, cultivar: Nipponbare, complete sequence
	Traes_2DS_14DC2B169	-2.0466	0.00019573	gi|992164362|gb|EES10816.2|	992164362	317	2e-103	hypothetical protein SORBI_006G081000 [Sorghum bicolor]	gi|595820145|ref|XM_007204551.1|	595820145	69.4	1e-07	Prunus persica hypothetical protein (PRUPE_ppa002502mg) mRNA, complete cds
	Traes_2DS_153405778	-1.5433	3.4738e-07	gi|514735073|ref|XP_004958070.1|	514735073	781	0	PREDICTED: calcium-dependent protein kinase 8-like [Setaria italica]	gi|32983023|dbj|AK073000.1|	32983023	1581	0	Oryza sativa Japonica Group cDNA clone:J023150P10, full insert sequence
	Traes_2DS_28CA50371	-2.7044	6.7313e-09	gi|475616133|gb|EMT29669.1|	475616133	978	0	Phenylalanine ammonia-lyase [Aegilops tauschii]	gi|284819915|gb|GU338002.1|	284819915	1509	0	Bambusa oldhamii phenylalanine ammonia-lyase (PAL3) mRNA, complete cds
	Traes_2DS_2D035BAFD	-1.4694	4.1151e-10	gi|226492561|ref|NP_001141745.1|	226492561	1018	0	uncharacterized protein LOC100273879 [Zea mays]	gi|50509233|dbj|AP004235.4|	50509233	1965	0	Oryza sativa Japonica Group genomic DNA, chromosome 7, PAC clone:P0006G05
	Traes_2DS_2D499E56F	-5.1823	2.8432e-05	gi|414870286|tpg|DAA48843.1|	414870286	324	5e-108	TPA: putative AMP-dependent synthetase and ligase superfamily protein [Zea mays]	gi|42409444|dbj|AP004665.4|	42409444	787	0	Oryza sativa Japonica Group genomic DNA, chromosome 8, PAC clone:P0429B05
	Traes_2DS_3017E946B	-0.88159	0.00057554	gi|672129693|ref|XP_008788360.1|	672129693	897	0	PREDICTED: primary amine oxidase-like [Phoenix dactylifera]	gi|297602330|ref|NM_001058873.2|	297602330	274	5e-69	Oryza sativa Japonica Group Os04g0269600 (Os04g0269600) mRNA, complete cds
	Traes_2DS_377FCF36F	-1.0523	0.00024364	gi|242041995|ref|XP_002468392.1|	242041995	656	0	hypothetical protein SORBIDRAFT_01g045100 [Sorghum bicolor]	gi|573913034|ref|XM_006644144.1|	573913034	1258	0	PREDICTED: Oryza brachyantha MATE efflux family protein 5-like (LOC102710534), mRNA
	Traes_2DS_42980B984	-1.4212	0.00015589	gi|222637653|gb|EEE67785.1|	222637653	1306	0	hypothetical protein OsJ_25516 [Oryza sativa Japonica Group]	gi|673921753|ref|NM_001301545.1|	673921753	2169	0	Zea mays potassium transporter 7-like (HAK7), mRNA
	Traes_2DS_4779586F7	-1.2824	0.00023192	gi|475614069|gb|EMT28968.1|	475614069	263	9e-82	Putative potassium transporter 8 [Aegilops tauschii]	gi|573951699|ref|XM_006658067.1|	573951699	429	7e-116	PREDICTED: Oryza brachyantha probable potassium transporter 9-like (LOC102713380), transcript variant X1, mRNA
	Traes_2DS_4CB78D5D3	-0.91236	0.0018461	gi|242046008|ref|XP_002460875.1|	242046008	55.5	9e-06	hypothetical protein SORBIDRAFT_02g036710 [Sorghum bicolor]	gi|960460655|ref|XM_003562857.3|	960460655	368	1e-97	PREDICTED: Brachypodium distachyon zinc finger CCCH domain-containing protein 50-like (LOC100838970), mRNA
	Traes_2DS_4EA42CAD7	-1.3883	1.7243e-06	gi|226500198|ref|NP_001149826.1|	226500198	886	0	uncharacterized protein LOC100283453 [Zea mays]	gi|226500197|ref|NM_001156354.1|	226500197	1426	0	Zea mays uncharacterized LOC100283453 (pco106840), mRNA
	Traes_2DS_5AAE4D28E	-0.69484	0.0013107	gi|573965860|ref|XP_006665034.1|	573965860	251	2e-76	PREDICTED: DNA-directed RNA polymerases II, IV and V subunit 8B-like [Oryza brachyantha]	gi|50659029|gb|AY677179.1|	50659029	512	1e-140	Hordeum vulgare UDP-D-glucuronate decarboxylase (UXS3) mRNA, complete cds
	Traes_2DS_5DF921ABB	-5.4524	1.2651e-17	gi|115336269|gb|ABI94356.1|	115336269	626	0	NAC transcription factor NAM-D2, partial [Aegilops tauschii]	gi|335906208|gb|HQ872051.1|	335906208	412	1e-110	Triticum aestivum cultivar Shaan253 NAC transcription factor (NAC4) gene, partial cds
	Traes_2DS_61B920833	-2.8617	3.3588e-05	gi|1002863066|ref|XP_015695040.1|	1002863066	241	1e-73	PREDICTED: transcription factor MYB108-like [Oryza brachyantha]	gi|116642092|emb|CT830663.1|	116642092	442	1e-119	Oryza sativa (indica cultivar-group) cDNA clone:OSIGCRA128H09, full insert sequence
	Traes_2DS_632399075	-3.8189	2.2387e-07	gi|2052094|emb|CAA89007.1|	2052094	145	4e-36	phenylalanine ammonia-lyase, partial [Hordeum vulgare subsp. vulgare]	gi|115459451|ref|NM_001059861.1|	115459451	342	8e-90	Oryza sativa Japonica Group Os04g0518400 (Os04g0518400) mRNA, complete cds
	Traes_2DS_6384C3FE1	-1.6659	0.00024876	gi|1027923707|sp|Q0JEU6.2|LERK3_ORYSJ	1027923707	236	1e-70	RecName: Full=G-type lectin S-receptor-like serine/threonine-protein kinase LECRK3; Short=OsLecRK3; AltName: Full=OsRLCK135; Flags: Precursor	gi|672204338|ref|XM_008780665.1|	672204338	139	7e-29	PREDICTED: Phoenix dactylifera G-type lectin S-receptor-like serine/threonine-protein kinase RLK1 (LOC103698627), mRNA
	Traes_2DS_75CEE4142	-0.98395	3.5456e-05	gi|554504859|gb|AGY80452.1|	554504859	313	2e-101	Transcription elongation factor (TEF) [Dendrocalamus latiflorus]	gi|242386874|emb|FP094127.1|	242386874	363	6e-96	Phyllostachys edulis cDNA clone: bphylf045p11, full insert sequence
	Traes_2DS_78D9A3898	-1.7877	5.3146e-11	gi|357121805|ref|XP_003562608.1|	357121805	489	5e-170	PREDICTED: cytochrome P450 734A6-like [Brachypodium distachyon]	gi|37989180|dbj|AK119557.1|	37989180	477	2e-130	Oryza sativa Japonica Group cDNA clone:002-106-A06, full insert sequence
	Traes_2DS_90C52E7AF	-4.2508	2.565e-05	gi|944261742|gb|KQL25999.1|	944261742	387	1e-127	hypothetical protein SETIT_029094mg [Setaria italica]	gi|50508727|dbj|AP005320.3|	50508727	364	2e-96	Oryza sativa Japonica Group genomic DNA, chromosome 7, PAC clone:P0650C03
	Traes_2DS_9873F2335	-2.6514	7.652e-06	gi|573953023|ref|XP_006658783.1|	573953023	657	0	PREDICTED: COBRA-like protein 1-like [Oryza brachyantha]	gi|151420028|dbj|AK251380.1|	151420028	159	1e-34	Hordeum vulgare subsp. vulgare cDNA clone: FLbaf116h06, mRNA sequence
	Traes_2DS_A9BB95167	-1.6716	8.1991e-08	gi|937927783|dbj|BAT02700.1|	937927783	360	2e-121	Os07g0621300, partial [Oryza sativa Japonica Group]	gi|32969842|dbj|AK059824.1|	32969842	619	4e-173	Oryza sativa Japonica Group cDNA clone:006-205-E06, full insert sequence
	Traes_2DS_AA3E486F3	-1.0225	0.0014283	gi|195649805|gb|ACG44370.1|	195649805	518	0	serine/threonine-protein kinase WNK2 [Zea mays]	gi|960452169|ref|XM_003559984.3|	960452169	1109	0	PREDICTED: Brachypodium distachyon probable serine/threonine-protein kinase WNK5 (LOC100841994), mRNA
	Traes_2DS_B3764DF96	-3.0743	2.9537e-14	gi|474405966|gb|EMS66484.1|	474405966	136	4e-31	Secologanin synthase [Triticum urartu]	gi|242051005|ref|XM_002463202.1|	242051005	108	6e-19	Sorghum bicolor hypothetical protein, mRNA
	Traes_2DS_B3C9C072E	-1.4593	0.0011642	gi|670411788|ref|XP_008647032.1|	670411788	127	2e-32	PREDICTED: uncharacterized protein LOC103628641, partial [Zea mays]	gi|514824767|ref|XM_004986985.1|	514824767	172	6e-39	PREDICTED: Setaria italica uncharacterized LOC101779612 (LOC101779612), mRNA
	Traes_2DS_B42ACD09C	-1.367	3.323e-07	gi|944262599|gb|KQL26856.1|	944262599	635	0	hypothetical protein SETIT_029846mg [Setaria italica]	gi|195613273|gb|EU956349.1|	195613273	1050	0	Zea mays clone 1561118 CBL-interacting serine/threonine-protein kinase 1 mRNA, complete cds
	Traes_2DS_B8DAE16C8	-1.021	0.00041284	gi|1002850389|ref|XP_015691205.1|	1002850389	602	0	PREDICTED: uncharacterized WD repeat-containing protein C2A9.03-like isoform X2 [Oryza brachyantha]	gi|242050937|ref|XM_002463168.1|	242050937	660	0	Sorghum bicolor hypothetical protein, mRNA
	Traes_2DS_B9D014DE1	-2.3105	2.1955e-06	gi|197091508|gb|ACH42078.1|	197091508	445	4e-155	chalcone synthase [Hordeum vulgare]	gi|565341074|gb|KF268000.1|	565341074	791	0	Indosasa hispida chalcone synthase (CHS) mRNA, complete cds
	Traes_2DS_BD1D507B5	-3.5123	0.00012814	gi|125543346|gb|EAY89485.1|	125543346	89	3e-19	hypothetical protein OsI_11014 [Oryza sativa Indica Group]	gi|242052754|ref|XM_002455478.1|	242052754	171	2e-38	Sorghum bicolor hypothetical protein, mRNA
	Traes_2DS_BFB4AF796	-0.85718	0.00039476	gi|195617876|gb|ACG30768.1|	195617876	135	7e-34	EF hand family protein [Zea mays]	gi|300681572|emb|FN645450.1|	300681572	187	7e-43	Triticum aestivum chromosome 3B-specific BAC library, contig ctg0011b
	Traes_2DS_C0C75D1D7	-1.9687	7.808e-06	gi|125559167|gb|EAZ04703.1|	125559167	291	1e-94	hypothetical protein OsI_26864 [Oryza sativa Indica Group]	gi|554779835|dbj|AK433606.1|	554779835	579	7e-161	Brachypodium distachyon mRNA, clone: PL016C01-A-060_L21
	Traes_2DS_C6577FC96	-1.7225	1.6673e-06	gi|670424997|ref|XP_008653163.1|	670424997	493	9e-170	PREDICTED: WAT1-related protein At5g64700-like [Zea mays]	gi|573950983|ref|XM_006657716.1|	573950983	350	7e-92	PREDICTED: Oryza brachyantha WAT1-related protein At5g64700-like (LOC102708816), mRNA
	Traes_2DS_CD59E9037	-3.1408	0.00061089	gi|960476604|ref|XP_014756127.1|	960476604	625	0	PREDICTED: cytochrome P450 87A3-like isoform X2 [Brachypodium distachyon]	gi|27356696|gb|AC135600.3|	27356696	115	3e-21	Oryza sativa chromosome 3 BAC OSJNBb0047K21 genomic sequence, complete sequence
	Traes_2DS_EBEF8CBBB	-1.5473	3.4973e-05	gi|1002861821|ref|XP_015694652.1|	1002861821	148	5e-41	PREDICTED: 18.8 kDa class V heat shock protein [Oryza brachyantha]	gi|50508727|dbj|AP005320.3|	50508727	185	1e-42	Oryza sativa Japonica Group genomic DNA, chromosome 7, PAC clone:P0650C03
	Traes_2DS_EC64D545E	-1.0305	1.5618e-06	gi|357122588|ref|XP_003562997.1|	357122588	171	2e-51	PREDICTED: protein translation factor SUI1 homolog [Brachypodium distachyon]	gi|554779510|dbj|AK433281.1|	554779510	870	0	Brachypodium distachyon mRNA, clone: PL016C01-A-058_L02
	Traes_2DS_F43C1EB35	-1.5554	5.8292e-07	gi|194700558|gb|ACF84363.1|	194700558	696	0	unknown [Zea mays]	gi|355388818|gb|HM539566.1|	355388818	1626	0	Secale cereale isolate D06cb hypothetical protein mRNA, partial cds
	Traes_2DS_F6307AF21	-3.666	1.2983e-08	gi|544590485|gb|AGW24660.1|	544590485	112	3e-90	4-coumarate:coenzyme A ligase [Ornithogalum longebracteatum]	gi|37990587|dbj|AK120964.1|	37990587	662	0	Oryza sativa Japonica Group cDNA clone:J023040C04, full insert sequence
	Traes_2DS_F6FBC974C	-1.7652	3.5548e-07	gi|1002285312|ref|XP_015646951.1|	1002285312	74.7	8e-12	PREDICTED: probable WRKY transcription factor 3 isoform X2 [Oryza sativa Japonica Group]	gi|823255921|ref|XM_012605167.1|	823255921	104	6e-18	PREDICTED: Gossypium raimondii probable WRKY transcription factor 4 (LOC105780688), transcript variant X1, mRNA
	Traes_2DS_FCCFA0BE1	-1.1958	6.4321e-07	gi|218199741|gb|EEC82168.1|	218199741	537	0	hypothetical protein OsI_26255 [Oryza sativa Indica Group]	gi|242050391|ref|XM_002462895.1|	242050391	1253	0	Sorghum bicolor hypothetical protein, mRNA
	Traes_3AL_028E24CDE	-1.6159	0.00013454	gi|474304485|gb|EMS61710.1|	474304485	48.1	2e-12	U-box domain-containing protein 4 [Triticum urartu]	gi|573953552|ref|XM_006658984.1|	573953552	1160	0	PREDICTED: Oryza brachyantha U-box domain-containing protein 4-like (LOC102714576), mRNA
	Traes_3AL_0611800C6	-0.87963	0.00035011	gi|474393329|gb|EMS65516.1|	474393329	810	0	Vacuolar-processing enzyme [Triticum urartu]	gi|242388457|emb|FP094918.1|	242388457	213	1e-50	Phyllostachys edulis cDNA clone: bphylf059g19, full insert sequence
	Traes_3AL_0870F1306	-0.7702	0.0018777	gi|125571378|gb|EAZ12893.1|	125571378	148	9e-37	hypothetical protein OsJ_02814 [Oryza sativa Japonica Group]	gi|32987819|dbj|AK102610.1|	32987819	248	2e-61	Oryza sativa Japonica Group cDNA clone:J033099C15, full insert sequence
	Traes_3AL_0A9EF3ABD	-0.87664	7.977e-05	gi|573914066|ref|XP_006644707.1|	573914066	1184	0	PREDICTED: probable alpha,alpha-trehalose-phosphate synthase [UDP-forming] 7-like [Oryza brachyantha]	gi|281398315|gb|GU228585.1|	281398315	1868	0	Zea mays cultivar 18-599 trehalose-6-phosphate synthase-like (TPS2) mRNA, complete sequence
	Traes_3AL_0C0810C3A	-1.2445	0.0010516	gi|670433473|ref|XP_008657217.1|	670433473	749	0	PREDICTED: potassium channel KAT3-like [Zea mays]	gi|932282494|gb|CP012609.1|	932282494	244	4e-60	Oryza sativa Indica Group cultivar RP Bio-226 chromosome 1 sequence
	Traes_3AL_0C7CB044E	-2.5483	0.00016113	gi|1159877|emb|CAA88326.1|	1159877	58.9	9e-08	DNA-binding protein, partial [Avena fatua]	gi|50843955|gb|AY676925.1|	50843955	156	6e-34	Oryza sativa (indica cultivar-group) transcription factor WRKY24 (WRKY24) mRNA, complete cds
	Traes_3AL_14A36F545	-1.9534	1.7343e-06	gi|327179125|gb|AEA30113.1|	327179125	163	1e-43	gibberellin 2-oxidase [Triticum aestivum]	gi|327179124|gb|HM014058.1|	327179124	327	3e-85	Triticum aestivum clone 2323-5 gibberellin 2-oxidase gene, complete cds
	Traes_3AL_1AB3746B5	-1.079	8.9025e-05	gi|514781097|ref|XP_004969758.1|	514781097	541	0	PREDICTED: alliin lyase-like [Setaria italica]	gi|238010711|gb|BT086038.1|	238010711	791	0	Zea mays full-length cDNA clone ZM_BFc0102O07 mRNA, complete cds
	Traes_3AL_1C47C0484	-1.5004	0.00030866	gi|242059165|ref|XP_002458728.1|	242059165	652	0	hypothetical protein SORBIDRAFT_03g039140 [Sorghum bicolor]	gi|835969696|ref|XM_004970445.2|	835969696	1493	0	PREDICTED: Setaria italica ankyrin repeat-containing protein At3g12360-like (LOC101781109), mRNA
	Traes_3AL_2BD08DAA6	-0.81427	0.00076428	gi|1002875539|ref|XP_015698798.1|	1002875539	783	0	PREDICTED: probable anion transporter 7 isoform X2 [Oryza brachyantha]	gi|937940524|dbj|AP014968.1|	937940524	1786	0	Oryza sativa Japonica Group DNA, chromosome 12, cultivar: Nipponbare, complete sequence
	Traes_3AL_3AA7AE317	-3.2028	4.7106e-05	gi|1002850267|ref|XP_015691172.1|	1002850267	585	0	PREDICTED: protein DETOXIFICATION 40-like [Oryza brachyantha]	gi|194702677|gb|BT040418.1|	194702677	327	7e-85	Zea mays full-length cDNA clone ZM_BFc0090C23 mRNA, complete cds
	Traes_3AL_3D57C3D4A	-1.0664	4.1043e-06	gi|242059569|ref|XP_002458930.1|	242059569	1040	0	hypothetical protein SORBIDRAFT_03g042880 [Sorghum bicolor]	gi|670388411|ref|XM_008676470.1|	670388411	1653	0	PREDICTED: Zea mays U-box domain-containing protein 45-like (LOC103650877), transcript variant X3, mRNA
	Traes_3AL_4D85CE945	-3.3191	0.0015552	-	-	-	-	-	gi|669026884|emb|HG670306.1|	669026884	198	6e-47	Triticum aestivum chromosome 3B, genomic scaffold, cultivar Chinese Spring
	Traes_3AL_516137588	-5.3823	0.00012351	gi|226493661|ref|NP_001146007.1|	226493661	146	1e-36	putative HLH DNA-binding domain superfamily protein [Zea mays]	gi|960463457|ref|XM_010233637.2|	960463457	363	7e-96	PREDICTED: Brachypodium distachyon putative transcription factor bHLH041 (LOC100844883), mRNA
	Traes_3AL_599DA5365	-1.8285	0.00076251	gi|670433358|ref|XP_008657168.1|	670433358	1013	0	PREDICTED: external alternative NAD(P)H-ubiquinone oxidoreductase B3, mitochondrial-like isoform X1 [Zea mays]	gi|226530784|ref|NM_001148697.1|	226530784	1626	0	Zea mays uncharacterized LOC100274336 (pco100812), mRNA
	Traes_3AL_5F34921C3	-1.7894	0.00073	gi|27368855|emb|CAD59585.1|	27368855	1936	0	MDR-like ABC transporter [Oryza sativa Japonica Group]	gi|573913705|ref|XM_006644470.1|	573913705	719	0	PREDICTED: Oryza brachyantha ABC transporter B family member 4-like (LOC102711652), mRNA
	Traes_3AL_67BEA8DDA	-1.6341	1.7891e-06	gi|670413631|ref|XP_008648017.1|	670413631	348	3e-115	PREDICTED: uncharacterized protein LOC100381549 isoform X1 [Zea mays]	gi|835974409|ref|XM_012846026.1|	835974409	350	6e-92	PREDICTED: Setaria italica probable protein phosphatase 2C 50 (LOC101783265), mRNA
	Traes_3AL_763988812	-2.0472	2.424e-06	gi|1002839432|ref|XP_015699312.1|	1002839432	802	0	PREDICTED: probable LRR receptor-like serine/threonine-protein kinase At1g06840 isoform X2 [Oryza brachyantha]	gi|670388909|ref|XM_008676666.1|	670388909	1345	0	PREDICTED: Zea mays probable LRR receptor-like serine/threonine-protein kinase At1g06840 (LOC103651071), transcript variant X1, mRNA
	Traes_3AL_7A4CFB9D2	-1.3411	0.00029084	gi|514746237|ref|XP_004961073.1|	514746237	782	0	PREDICTED: putative cell division cycle ATPase [Setaria italica]	gi|723724158|ref|XM_004245511.2|	723724158	239	3e-58	PREDICTED: Solanum lycopersicum nuclear valosin-containing protein-like (LOC101244308), mRNA
	Traes_3AL_82306B917	-1.349	4.5861e-05	gi|514781814|ref|XP_004969936.1|	514781814	513	2e-176	PREDICTED: probable LIM domain-containing serine/threonine-protein kinase DDB_G0286997 [Setaria italica]	gi|242081432|ref|XM_002445440.1|	242081432	771	0	Sorghum bicolor hypothetical protein, mRNA
	Traes_3AL_875D38BEF	-1.5573	0.00031146	gi|670427691|ref|XP_008654578.1|	670427691	63.5	7e-10	PREDICTED: uncharacterized protein LOC100273535 isoform X1 [Zea mays]	gi|326525920|dbj|AK361933.1|	326525920	405	4e-109	Hordeum vulgare subsp. vulgare mRNA for predicted protein, complete cds, clone: NIASHv2001F22
	Traes_3AL_AE387AA43	-0.7368	0.0014612	gi|670389766|ref|XP_008675265.1|	670389766	1129	0	PREDICTED: long chain acyl-CoA synthetase 4-like [Zea mays]	gi|670389765|ref|XM_008677043.1|	670389765	1864	0	PREDICTED: Zea mays long chain acyl-CoA synthetase 4-like (LOC103651409), mRNA
	Traes_3AL_AF6C467BF	-2.4415	0.0013417	gi|514784949|ref|XP_004970719.1|	514784949	322	5e-105	PREDICTED: magnesium transporter MRS2-E-like [Setaria italica]	gi|399769837|dbj|AB731703.1|	399769837	577	2e-160	Oryza sativa Japonica Group OsMGT1 mRNA for Mg transporter, complete cds, cultivar: Nipponbare
	Traes_3AL_B115BE213	-2.9621	1.6925e-09	gi|992273011|gb|KXG33063.1|	992273011	375	2e-125	hypothetical protein SORBI_003G249000 [Sorghum bicolor]	gi|226528213|ref|NM_001153279.1|	226528213	475	9e-130	Zea mays uncharacterized LOC100280353 (LOC100280353), mRNA
	Traes_3AL_B27A64367	-3.462	0.00022397	gi|835983183|ref|XP_012701898.1|	835983183	707	0	PREDICTED: probable receptor-like protein kinase At1g67000 isoform X4 [Setaria italica]	gi|297597402|ref|NM_001050463.2|	297597402	941	0	Oryza sativa Japonica Group Os01g0690600 (Os01g0690600) mRNA, complete cds
	Traes_3AL_B4CA7789D	-1.3675	2.8423e-07	gi|514780030|ref|XP_004969497.1|	514780030	182	2e-52	PREDICTED: protein DEHYDRATION-INDUCED 19 homolog 3-like [Setaria italica]	gi|554776260|dbj|AK430009.1|	554776260	113	8e-21	Brachypodium distachyon mRNA, clone: PL016C01-A-037_D23
	Traes_3AL_B77C65A22	-0.85041	0.00036979	gi|218189165|gb|EEC71592.1|	218189165	1584	0	hypothetical protein OsI_03975 [Oryza sativa Indica Group]	gi|835981131|ref|XM_004970123.2|	835981131	2089	0	PREDICTED: Setaria italica uncharacterized ATP-dependent helicase C23E6.02-like (LOC101757063), transcript variant X3, mRNA
	Traes_3AL_C6BEE9E9F	-0.7945	0.00070463	gi|944242244|gb|KQL06552.1|	944242244	798	0	hypothetical protein SETIT_000612mg [Setaria italica]	gi|670383570|ref|XM_008674368.1|	670383570	1369	0	PREDICTED: Zea mays uncharacterized LOC100276465 (LOC100276465), transcript variant X2, mRNA
	Traes_3AL_C74E7BDC7	-0.95294	1.8739e-05	gi|223948977|gb|ACN28572.1|	223948977	1196	0	unknown [Zea mays]	gi|573914946|ref|XM_006645071.1|	573914946	2178	0	PREDICTED: Oryza brachyantha probable methyltransferase PMT26-like (LOC102722908), mRNA
	Traes_3AL_D57BE8789	-1.0544	3.0973e-05	gi|743755407|ref|XP_010908574.1|	743755407	441	2e-152	PREDICTED: mitochondrial substrate carrier family protein P [Elaeis guineensis]	gi|242054178|ref|XM_002456190.1|	242054178	817	0	Sorghum bicolor hypothetical protein, mRNA
	Traes_3AL_E58742B88	-2.1018	4.8553e-06	gi|944069286|gb|KQK04770.1|	944069286	105	4e-22	hypothetical protein BRADI_2g15840 [Brachypodium distachyon]	gi|326533449|dbj|AK374059.1|	326533449	274	5e-69	Hordeum vulgare subsp. vulgare mRNA for predicted protein, complete cds, clone: NIASHv3052J06
	Traes_3AL_E77F7C3EE	-1.4519	6.2843e-06	gi|75246515|sp|Q8LQ74.1|IAA6_ORYSJ	75246515	340	6e-111	RecName: Full=Auxin-responsive protein IAA6; AltName: Full=Indoleacetic acid-induced protein 6	gi|32978617|dbj|AK068600.1|	32978617	617	2e-172	Oryza sativa Japonica Group cDNA clone:J013154A18, full insert sequence
	Traes_3AL_E7C29FDBF	-1.1411	4.6442e-06	gi|1035932587|gb|OAY62173.1|	1035932587	266	0	hypothetical protein MANES_01G247100 [Manihot esculenta]	gi|32977494|dbj|AK067476.1|	32977494	1426	0	Oryza sativa Japonica Group cDNA clone:J013107O15, full insert sequence
	Traes_3AL_F4BD0F14E	-1.953	3.0147e-11	gi|992273182|gb|EES03498.2|	992273182	872	0	hypothetical protein SORBI_003G272400 [Sorghum bicolor]	gi|32975844|dbj|AK065826.1|	32975844	575	3e-159	Oryza sativa Japonica Group cDNA clone:J013036F01, full insert sequence
	Traes_3AL_FE33443AF	-1.1098	7.8716e-05	gi|113533696|dbj|BAF06079.1|	113533696	1206	0	Os01g0734200, partial [Oryza sativa Japonica Group]	gi|1235568|emb|X93301.1|	1235568	2126	0	O.sativa mRNA for NAD(P)H oxidase
	Traes_3AL_FFE4C92D8	-1.6009	0.0013608	gi|1002838298|ref|XP_006646324.2|	1002838298	380	3e-124	PREDICTED: cellulose synthase A catalytic subunit 4 [UDP-forming] isoform X1 [Oryza brachyantha]	gi|670375843|ref|XM_008670963.1|	670375843	710	0	PREDICTED: Zea mays cellulose synthase A catalytic subunit 4 [UDP-forming]-like (LOC103646234), mRNA
	Traes_3AS_0DAD75B56	-6.2738	0.00028228	gi|475609603|gb|EMT27434.1|	475609603	724	0	Cytochrome P450 86A2 [Aegilops tauschii]	gi|297596236|ref|NM_001048762.2|	297596236	553	8e-153	Oryza sativa Japonica Group Os01g0183500 (Os01g0183500) mRNA, partial cds
	Traes_3AS_1943E9059	-1.1169	0.00057887	gi|55295920|dbj|BAD67788.1|	55295920	116	1e-27	putative inositol polyphosphate 5-phosphatase [Oryza sativa Japonica Group]	gi|242051812|ref|XM_002455007.1|	242051812	213	4e-51	Sorghum bicolor hypothetical protein, mRNA
	Traes_3AS_1BE0FC773	-0.89911	0.00012803	gi|944068242|gb|KQK03726.1|	944068242	560	0	hypothetical protein BRADI_2g09520 [Brachypodium distachyon]	gi|573912629|ref|XM_006643957.1|	573912629	710	0	PREDICTED: Oryza brachyantha uncharacterized LOC102699906 (LOC102699906), mRNA
	Traes_3AS_46E4819DB	-1.2188	4.0504e-07	gi|514776550|ref|XP_004968506.1|	514776550	611	0	PREDICTED: pollen-specific protein SF21-like [Setaria italica]	gi|212721381|ref|NM_001138427.1|	212721381	928	0	Zea mays uncharacterized LOC100193284 (LOC100193284), mRNA
	Traes_3AS_5DE4D03F0	-2.1396	6.3747e-05	gi|661245671|dbj|BAP05659.1|	661245671	117	5e-72	NOD26-like intrinsic protein [Oryza sativa Japonica Group]	gi|14587252|dbj|AP003219.3|	14587252	494	2e-135	Oryza sativa Japonica Group genomic DNA, chromosome 1, BAC clone:OSJNBb0032H19
	Traes_3AS_71F94AFB2	-1.195	9.1189e-05	gi|215695157|dbj|BAG90348.1|	215695157	183	4e-51	PREDICTED: serine/threonine-protein kinase CDL1 isoform X2 [Oryza sativa Japonica Group]	gi|115435759|ref|NM_001049173.1|	115435759	246	7e-61	Oryza sativa Japonica Group Os01g0259200 (Os01g0259200) mRNA, complete cds
	Traes_3AS_771897131	-1.7844	9.2645e-06	gi|242056111|ref|XP_002457201.1|	242056111	123	1e-31	hypothetical protein SORBIDRAFT_03g003200 [Sorghum bicolor]	gi|226493941|ref|NM_001148933.1|	226493941	159	6e-35	Zea mays IAA2-auxin-responsive Aux/IAA family member (AUX18), mRNA
	Traes_3AS_84B19E892	-0.93352	0.00023613	gi|721632307|ref|XP_010230552.1|	721632307	62.8	1e-07	PREDICTED: type I inositol 1,4,5-trisphosphate 5-phosphatase 1-like isoform X3 [Brachypodium distachyon]	gi|960462970|ref|XM_010232250.2|	960462970	115	3e-21	PREDICTED: Brachypodium distachyon type IV inositol polyphosphate 5-phosphatase 3-like (LOC100829999), transcript variant X3, mRNA
	Traes_3AS_965E2F790	-1.9119	0.00011601	gi|125569332|gb|EAZ10847.1|	125569332	328	6e-107	hypothetical protein OsJ_00686 [Oryza sativa Japonica Group]	gi|194698381|gb|BT038270.1|	194698381	555	1e-153	Zea mays full-length cDNA clone ZM_BFb0221P08 mRNA, complete cds
	Traes_3AS_9A7B37CCF	-1.5264	1.2269e-06	gi|357134253|ref|XP_003568732.1|	357134253	633	0	PREDICTED: proline-rich receptor-like protein kinase PERK1 [Brachypodium distachyon]	gi|224032108|gb|BT068233.1|	224032108	987	0	Zea mays full-length cDNA clone ZM_BFb0078E04 mRNA, complete cds
	Traes_3AS_AA4DE445B	-2.2022	0.00065293	gi|670405205|ref|XP_008644266.1|	670405205	885	0	PREDICTED: LOC542114 isoform X1 [Zea mays]	gi|669026884|emb|HG670306.1|	669026884	207	7e-49	Triticum aestivum chromosome 3B, genomic scaffold, cultivar Chinese Spring
	Traes_3AS_B45D1D4FC	-2.6479	0.00043029	gi|960469722|ref|XP_014754857.1|	960469722	698	0	PREDICTED: probable serine/threonine-protein kinase At1g18390 isoform X1 [Brachypodium distachyon]	gi|32975488|dbj|AK065470.1|	32975488	931	0	Oryza sativa Japonica Group cDNA clone:J013020L24, full insert sequence
	Traes_3AS_BB8C58BB0	-1.34	0.00015449	gi|207174010|gb|ACI23501.1|	207174010	538	0	putative CENP-E-like kinetochore protein, partial [Triticum monococcum]	gi|296937665|gb|FJ898001.1|	296937665	1786	0	Aegilops tauschii isolate DP16 putative CENP-E-like kinetochore protein gene, partial cds
	Traes_3AS_C34605031	-1.226	0.0015676	gi|992167508|gb|KXG28808.1|	992167508	314	1e-102	hypothetical protein SORBI_005G169700 [Sorghum bicolor]	gi|3819593|emb|AJ234810.1|	3819593	326	9e-85	Hordeum vulgare genomic DNA fragment; clone MWG2158.rev
	Traes_3AS_D1B055CE7	-0.7975	0.00030342	gi|670428155|ref|XP_008654846.1|	670428155	1533	0	PREDICTED: phospholipase D family protein isoform X1 [Zea mays]	gi|326522770|dbj|AK357217.1|	326522770	2896	0	Hordeum vulgare subsp. vulgare mRNA for predicted protein, partial cds, clone: NIASHv1048G20
	Traes_3AS_DC9473244	-0.74162	0.00095431	gi|514777168|ref|XP_004968653.1|	514777168	910	0	PREDICTED: probable receptor-like protein kinase At5g18500 [Setaria italica]	gi|116630814|emb|CT831195.1|	116630814	1910	0	Oryza sativa (indica cultivar-group) cDNA clone:OSIGCFA233O14, full insert sequence
	Traes_3AS_E23913975	-1.4476	1.4745e-08	gi|242052167|ref|XP_002455229.1|	242052167	481	8e-164	hypothetical protein SORBIDRAFT_03g006670 [Sorghum bicolor]	gi|195648041|gb|EU971371.1|	195648041	946	0	Zea mays clone 363120 mRNA sequence
	Traes_3AS_E2CDA148F	-1.6657	4.2979e-08	gi|53791251|dbj|BAD52456.1|	53791251	640	0	unknown protein [Oryza sativa Japonica Group]	gi|242052278|ref|XM_002455240.1|	242052278	1003	0	Sorghum bicolor hypothetical protein, mRNA
	Traes_3AS_EBE8B21C3	-0.95154	0.0011759	gi|66274571|dbj|BAD98617.1|	66274571	169	2e-46	monoglyceride lipase isoform 2 -like [Oryza sativa Japonica Group]	gi|948288851|gb|KT021002.1|	948288851	135	1e-27	Populus tomentosa caffeoyl shikimate esterase 17 (CSE17) mRNA, complete cds
	Traes_3AS_EFA602E28	-1.3361	0.0015803	gi|125531489|gb|EAY78054.1|	125531489	109	6e-27	hypothetical protein OsI_33098 [Oryza sativa Indica Group]	gi|32980176|dbj|AK070152.1|	32980176	99	1e-16	Oryza sativa Japonica Group cDNA clone:J023043A18, full insert sequence
	Traes_3AS_FC23F0238	-0.88248	0.0013684	gi|573912298|ref|XP_006643863.1|	573912298	931	0	PREDICTED: 6-phosphofructokinase 3-like [Oryza brachyantha]	gi|835985358|ref|XM_012846539.1|	835985358	1687	0	PREDICTED: Setaria italica ATP-dependent 6-phosphofructokinase 6-like (LOC101756917), transcript variant X2, mRNA
	Traes_3DL_04A6DAE87	-0.75907	0.0013293	gi|937932166|dbj|BAT07081.1|	937932166	241	1e-77	Os09g0256100, partial [Oryza sativa Japonica Group]	gi|32129058|gb|BT009507.1|	32129058	527	1e-145	Triticum aestivum clone wr1.pk0089.e5:fis, full insert mRNA sequence
	Traes_3DL_0B68FE2E2	-2.6714	4.7897e-10	gi|992273011|gb|KXG33063.1|	992273011	89.4	3e-93	hypothetical protein SORBI_003G249000 [Sorghum bicolor]	gi|835963356|ref|XM_004965838.2|	835963356	300	9e-77	PREDICTED: Setaria italica lipid phosphate phosphatase 2-like (LOC101778524), mRNA
	Traes_3DL_0C423F6AE	-0.99507	0.00036203	gi|530279671|gb|AGT17445.1|	530279671	549	0	Glycerol-3-phosphate dehydrogenase, NAD-dependent [Saccharum hybrid cultivar R570]	gi|242058992|ref|XM_002458597.1|	242058992	1005	0	Sorghum bicolor hypothetical protein, mRNA
	Traes_3DL_1652E03C0	-1.1944	0.000544	gi|91107480|gb|ABE11619.1|	91107480	255	2e-72	ankyrin-repeat protein [Oryza sativa Japonica Group]	gi|20160789|dbj|AP003271.3|	20160789	521	2e-143	Oryza sativa Japonica Group genomic DNA, chromosome 1, PAC clone:P0506B12
	Traes_3DL_19AC8A40A	-3.0517	0.00013261	gi|670433358|ref|XP_008657168.1|	670433358	1013	0	PREDICTED: external alternative NAD(P)H-ubiquinone oxidoreductase B3, mitochondrial-like isoform X1 [Zea mays]	gi|573943809|ref|XM_006654201.1|	573943809	1683	0	PREDICTED: Oryza brachyantha external alternative NAD(P)H-ubiquinone oxidoreductase B3, mitochondrial-like (LOC102711886), mRNA
	Traes_3DL_20151F751	-0.7727	0.00068272	gi|38637176|dbj|BAD03428.1|	38637176	783	0	putative phosphoethanolamine cytidylyltransferase [Oryza sativa Japonica Group]	gi|955720912|ref|XM_012847028.2|	955720912	1358	0	PREDICTED: Setaria italica ethanolamine-phosphate cytidylyltransferase-like (LOC101766681), transcript variant X2, mRNA
	Traes_3DL_295AE3C47	-0.93609	0.00061938	gi|242089279|ref|XP_002440472.1|	242089279	228	3e-75	hypothetical protein SORBIDRAFT_09g001530 [Sorghum bicolor]	gi|241983738|dbj|AK331680.1|	241983738	296	2e-76	Triticum aestivum cDNA, clone: SET1_K05, cultivar: Chinese Spring
	Traes_3DL_2A3DB0BCA	-2.1959	0.0012764	gi|573914471|ref|XP_006644903.1|	573914471	77.4	6e-14	PREDICTED: transmembrane protein 56-B-like [Oryza brachyantha]	gi|669026884|emb|HG670306.1|	669026884	108	2e-19	Triticum aestivum chromosome 3B, genomic scaffold, cultivar Chinese Spring
	Traes_3DL_2A42BF99B	-1.3658	9.3171e-06	gi|125572856|gb|EAZ14371.1|	125572856	1146	0	hypothetical protein OsJ_04291 [Oryza sativa Japonica Group]	gi|32977537|dbj|AK067519.1|	32977537	1868	0	Oryza sativa Japonica Group cDNA clone:J013112C08, full insert sequence
	Traes_3DL_3E215D878	-1.034	1.5565e-06	gi|944243418|gb|KQL07726.1|	944243418	1212	0	hypothetical protein SETIT_000348mg [Setaria italica]	gi|835986581|ref|XM_004970516.2|	835986581	2217	0	PREDICTED: Setaria italica delta-1-pyrroline-5-carboxylate synthase-like (LOC101775420), mRNA
	Traes_3DL_42363361B	-0.98111	6.7769e-05	gi|56785152|dbj|BAD81807.1|	56785152	705	0	clathrin assembly protein AP180 short form-like [Oryza sativa Japonica Group]	gi|670383570|ref|XM_008674368.1|	670383570	1096	0	PREDICTED: Zea mays uncharacterized LOC100276465 (LOC100276465), transcript variant X2, mRNA
	Traes_3DL_483C63ED9	-1.7929	3.7814e-14	gi|222619137|gb|EEE55269.1|	222619137	1019	0	hypothetical protein OsJ_03189 [Oryza sativa Japonica Group]	gi|32976999|dbj|AK066981.1|	32976999	804	0	Oryza sativa Japonica Group cDNA clone:J013092D23, full insert sequence
	Traes_3DL_4C3D2CB7E	-0.81794	0.00021743	gi|670389766|ref|XP_008675265.1|	670389766	1123	0	PREDICTED: long chain acyl-CoA synthetase 4-like [Zea mays]	gi|670423085|ref|XM_008654164.1|	670423085	715	0	PREDICTED: Zea mays long chain acyl-CoA synthetase 4-like (LOC103632349), transcript variant X2, mRNA
	Traes_3DL_4ECE85DE1	-0.96837	0.00023829	gi|55773826|dbj|BAD72364.1|	55773826	442	4e-150	ALM beta-like [Oryza sativa Japonica Group]	gi|212275641|ref|NM_001136659.1|	212275641	739	0	Zea mays uncharacterized LOC100191225 (LOC100191225), mRNA
	Traes_3DL_53DC1B688	-3.0245	1.9219e-05	gi|219363533|ref|NP_001136905.1|	219363533	86.7	1e-16	uncharacterized protein LOC100217062 [Zea mays]	gi|32977534|dbj|AK067516.1|	32977534	422	1e-113	Oryza sativa Japonica Group cDNA clone:J013112J21, full insert sequence
	Traes_3DL_641140C60	-1.4966	0.0016959	gi|414881016|tpg|DAA58147.1|	414881016	721	0	TPA: galactosylgalactosylxylosylprotein 3-beta-glucuronosyltransferase 1 [Zea mays]	gi|573913661|ref|XM_006644448.1|	573913661	1319	0	PREDICTED: Oryza brachyantha probable glucuronosyltransferase Os01g0675500-like (LOC102704465), mRNA
	Traes_3DL_663081CEA	-0.82331	0.00039075	gi|514786479|ref|XP_004971097.1|	514786479	1074	0	PREDICTED: calmodulin-binding transcription activator 4-like [Setaria italica]	gi|242055438|ref|XM_002456820.1|	242055438	1144	0	Sorghum bicolor hypothetical protein, mRNA
	Traes_3DL_66B0B40CD	-0.82585	0.00097601	gi|514779689|ref|XP_004969414.1|	514779689	160	1e-39	PREDICTED: probable protein phosphatase 2C 6 [Setaria italica]	gi|666937439|gb|KJ855129.1|	666937439	294	5e-75	Zea mays 2C-type protein phosphatase protein (PP2C2) mRNA, complete cds
	Traes_3DL_71815C593	-1.1848	0.00030534	gi|413951590|gb|AFW84239.1|	413951590	636	0	hypothetical protein ZEAMMB73_082799 [Zea mays]	gi|835983474|ref|XM_004970931.2|	835983474	1149	0	PREDICTED: Setaria italica E3 ubiquitin-protein ligase RGLG2 (LOC101764496), mRNA
	Traes_3DL_71B7E80D2	-1.9897	4.2057e-05	gi|672184506|ref|XP_008812562.1|	672184506	148	2e-37	PREDICTED: probable protein phosphatase 2C 8 [Phoenix dactylifera]	gi|960472495|ref|XM_003569433.3|	960472495	294	3e-75	PREDICTED: Brachypodium distachyon probable protein phosphatase 2C 8 (LOC100838998), mRNA
	Traes_3DL_72232EE0D	-2.9649	1.8942e-13	gi|1002839430|ref|XP_006644909.2|	1002839430	1191	0	PREDICTED: probable LRR receptor-like serine/threonine-protein kinase At1g06840 isoform X1 [Oryza brachyantha]	gi|670388909|ref|XM_008676666.1|	670388909	1989	0	PREDICTED: Zea mays probable LRR receptor-like serine/threonine-protein kinase At1g06840 (LOC103651071), transcript variant X1, mRNA
	Traes_3DL_73276D402	-2.1289	0.00014631	gi|218197948|gb|EEC80375.1|	218197948	313	1e-100	hypothetical protein OsI_22490 [Oryza sativa Indica Group]	gi|409101850|emb|HE996282.1|	409101850	115	2e-21	Triticum aestivum cv. Arina SNP, chromosome 3B, clone Taes_arina_ctg_14265
	Traes_3DL_738CD23FD	-0.73087	0.0014149	gi|414879355|tpg|DAA56486.1|	414879355	548	0	TPA: hypothetical protein ZEAMMB73_143819 [Zea mays]	gi|669026884|emb|HG670306.1|	669026884	117	1e-21	Triticum aestivum chromosome 3B, genomic scaffold, cultivar Chinese Spring
	Traes_3DL_796F96EA5	-0.88582	0.0016375	gi|53791672|dbj|BAD53242.1|	53791672	600	0	putative aspartic proteinase nepenthesin II [Oryza sativa Japonica Group]	gi|669026884|emb|HG670306.1|	669026884	65.8	3e-06	Triticum aestivum chromosome 3B, genomic scaffold, cultivar Chinese Spring
	Traes_3DL_8BCDFA100	-1.0147	1.7426e-05	gi|514781872|ref|XP_004969951.1|	514781872	854	0	PREDICTED: probable alpha,alpha-trehalose-phosphate synthase [UDP-forming] 7 [Setaria italica]	gi|32988984|dbj|AK103775.1|	32988984	1502	0	Oryza sativa Japonica Group cDNA clone:J033143P14, full insert sequence
	Traes_3DL_8D6F782B1	-1.4626	0.0018796	gi|62242121|emb|CAI77627.1|	62242121	1233	0	potassium uptake channel [Zea mays]	gi|115438866|ref|NM_001050248.1|	115438866	1899	0	Oryza sativa Japonica Group Os01g0648000 (Os01g0648000) mRNA, complete cds
	Traes_3DL_920C6D20E	-4.1929	4.0979e-07	gi|670432152|ref|XP_008656641.1|	670432152	2036	0	PREDICTED: pleiotropic drug resistance protein 4 [Zea mays]	gi|670390272|ref|XM_008677257.1|	670390272	3663	0	PREDICTED: Zea mays pleiotropic drug resistance protein 4-like (LOC103651594), transcript variant X1, mRNA
	Traes_3DL_A1872A74D	-1.0615	0.0015103	gi|514784085|ref|XP_004970505.1|	514784085	506	3e-178	PREDICTED: metal tolerance protein 5 [Setaria italica]	gi|960463961|ref|XM_003568238.3|	960463961	736	0	PREDICTED: Brachypodium distachyon metal tolerance protein 5-like (LOC100835712), mRNA
	Traes_3DL_A466BAECF	-1.0442	0.00057868	gi|831203044|gb|AKM05664.1|	831203044	196	2e-48	leucine-rich repeat receptor kinase-type protein [Oryza sativa Japonica Group]	gi|573955354|ref|XM_006659855.1|	573955354	468	4e-127	PREDICTED: Oryza brachyantha uncharacterized LOC102723075 (LOC102723075), mRNA
	Traes_3DL_A4E1B472C	-1.0815	3.1613e-05	gi|122228652|sp|Q0JL73.1|RH26_ORYSJ	122228652	290	0	RecName: Full=DEAD-box ATP-dependent RNA helicase 26	gi|670389994|ref|XM_008677134.1|	670389994	1358	0	PREDICTED: Zea mays DEAD-box ATP-dependent RNA helicase 25-like (LOC103651490), mRNA
	Traes_3DL_A91ADA3C7	-0.96906	4.1317e-05	gi|413952302|gb|AFW84951.1|	413952302	216	8e-59	regulatory protein NPR1 [Zea mays]	gi|91107386|gb|DQ450950.1|	91107386	680	0	Oryza sativa (japonica cultivar-group) ankyrin-repeat protein (NPR2) gene, NPR2-NH2 allele, complete cds
	Traes_3DL_AF2A15A2E	-1.2861	1.0862e-07	gi|242059569|ref|XP_002458930.1|	242059569	992	0	hypothetical protein SORBIDRAFT_03g042880 [Sorghum bicolor]	gi|670388409|ref|XM_008676469.1|	670388409	1628	0	PREDICTED: Zea mays U-box domain-containing protein 45-like (LOC103650877), transcript variant X2, mRNA
	Traes_3DL_C021777F3	-0.92011	0.00010932	gi|222619356|gb|EEE55488.1|	222619356	1600	0	hypothetical protein OsJ_03673 [Oryza sativa Japonica Group]	gi|835981131|ref|XM_004970123.2|	835981131	375	3e-99	PREDICTED: Setaria italica uncharacterized ATP-dependent helicase C23E6.02-like (LOC101757063), transcript variant X3, mRNA
	Traes_3DL_C500827A0	-1.0908	0.0010477	gi|473891309|gb|EMS48713.1|	473891309	182	5e-55	Elicitor-responsive protein 1 [Triticum urartu]	gi|326513921|dbj|AK360904.1|	326513921	104	3e-18	Hordeum vulgare subsp. vulgare mRNA for predicted protein, complete cds, clone: NIASHv1128A23
	Traes_3DL_C5F603601	-1.052	0.0011942	gi|53791692|dbj|BAD53287.1|	53791692	806	0	putative diacylglycerol kinase [Oryza sativa Japonica Group]	gi|37988912|dbj|AK119289.1|	37988912	1406	0	Oryza sativa Japonica Group cDNA clone:001-130-D04, full insert sequence
	Traes_3DL_E14788294	-1.1116	0.00066028	gi|514791291|ref|XP_004972291.1|	514791291	231	2e-71	PREDICTED: probable methyltransferase PMT19 [Setaria italica]	gi|955391014|ref|XM_003555324.3|	955391014	106	4e-19	PREDICTED: Glycine max probable methyltransferase PMT16 (LOC100778314), mRNA
	Traes_3DL_E2C3A375E	-1.3133	4.2948e-05	gi|514778558|ref|XP_004969127.1|	514778558	140	9e-31	PREDICTED: pleiotropic drug resistance protein 3 [Setaria italica]	gi|670432148|ref|XM_008658418.1|	670432148	2865	0	PREDICTED: Zea mays pleiotropic drug resistance protein 3-like (LOC103636060), mRNA
	Traes_3DL_F13709C9F	-1.5142	4.1669e-07	gi|242037689|ref|XP_002466239.1|	242037689	69.7	5e-10	hypothetical protein SORBIDRAFT_01g004150 [Sorghum bicolor]	gi|721605030|ref|XM_010229652.1|	721605030	128	3e-25	PREDICTED: Brachypodium distachyon calcium-dependent protein kinase 7-like (LOC100845939), mRNA
	Traes_3DL_F4962E8FC	-5.0242	1.2748e-08	gi|226494161|ref|NP_001151140.1|	226494161	68.6	2e-11	uncharacterized protein LOC100284773 [Zea mays]	gi|669026884|emb|HG670306.1|	669026884	87.9	3e-13	Triticum aestivum chromosome 3B, genomic scaffold, cultivar Chinese Spring
	Traes_3DL_F5AAA74C3	-1.761	0.00031923	gi|670432426|ref|XP_008656758.1|	670432426	3736	0	PREDICTED: glutamate synthase 1 [NADH], chloroplastic isoform X1 [Zea mays]	gi|670432425|ref|XM_008658536.1|	670432425	6460	0	PREDICTED: Zea mays glutamate synthase 1 [NADH], chloroplastic (LOC103636185), transcript variant X1, mRNA
	Traes_3DL_F6A219FC7	-1.3905	0.00045293	gi|1002236327|ref|XP_015622360.1|	1002236327	35	4e-26	PREDICTED: phosphatidylinositol:ceramide inositolphosphotransferase isoform X2 [Oryza sativa Japonica Group]	gi|242054984|ref|XM_002456593.1|	242054984	937	0	Sorghum bicolor hypothetical protein, mRNA
	Traes_3DS_094ED284D	-0.94335	0.0013872	gi|1002230938|ref|XP_015651268.1|	1002230938	418	5e-140	PREDICTED: serine/threonine-protein kinase CDL1 isoform X2 [Oryza sativa Japonica Group]	gi|115435759|ref|NM_001049173.1|	115435759	675	0	Oryza sativa Japonica Group Os01g0259200 (Os01g0259200) mRNA, complete cds
	Traes_3DS_0B76532A6	-1.4697	0.0015212	gi|1002840048|ref|XP_015688179.1|	1002840048	90.5	4e-20	PREDICTED: NAC domain-containing protein 73 isoform X3 [Oryza brachyantha]	gi|32976249|dbj|AK066231.1|	32976249	193	2e-45	Oryza sativa Japonica Group cDNA clone:J013059M09, full insert sequence
	Traes_3DS_1B24E9D64	-1.2447	3.0642e-07	gi|414876247|tpg|DAA53378.1|	414876247	447	2e-149	TPA: putative RING zinc finger domain superfamily protein [Zea mays]	gi|242052030|ref|XM_002455116.1|	242052030	272	2e-68	Sorghum bicolor hypothetical protein, mRNA
	Traes_3DS_3847F8C23	-1.884	1.4221e-05	gi|242052167|ref|XP_002455229.1|	242052167	481	6e-165	hypothetical protein SORBIDRAFT_03g006670 [Sorghum bicolor]	gi|195648041|gb|EU971371.1|	195648041	913	0	Zea mays clone 363120 mRNA sequence
	Traes_3DS_5347A0F47	-2.2247	1.2584e-06	gi|944239367|gb|KQL03675.1|	944239367	1320	0	hypothetical protein SETIT_000214mg [Setaria italica]	gi|835984626|ref|XM_012846512.1|	835984626	1786	0	PREDICTED: Setaria italica uncharacterized LOC101781757 (LOC101781757), transcript variant X1, mRNA
	Traes_3DS_561941A6E	-1.6695	0.00076316	gi|125524776|gb|EAY72890.1|	125524776	366	2e-120	hypothetical protein OsI_00765 [Oryza sativa Indica Group]	gi|293334254|ref|NM_001177193.1|	293334254	691	0	Zea mays putative cytochrome P450 superfamily protein (LOC100384722), mRNA
	Traes_3DS_57C9F64DC	-0.78728	0.00059349	gi|1002304707|ref|XP_015615694.1|	1002304707	70.1	4e-09	PREDICTED: probable LRR receptor-like serine/threonine-protein kinase At3g47570 isoform X2 [Oryza sativa Japonica Group]	gi|297728028|ref|NM_001189449.1|	297728028	739	0	Oryza sativa Japonica Group Os11g0172400 (Os11g0172400) mRNA, complete cds
	Traes_3DS_61692C8F3	-1.0386	0.00052169	gi|125569332|gb|EAZ10847.1|	125569332	342	2e-111	hypothetical protein OsJ_00686 [Oryza sativa Japonica Group]	gi|194698381|gb|BT038270.1|	194698381	571	1e-158	Zea mays full-length cDNA clone ZM_BFb0221P08 mRNA, complete cds
	Traes_3DS_7C9147219	-1.5111	4.6232e-09	gi|573912632|ref|XP_006644021.1|	573912632	493	4e-166	PREDICTED: NAC domain-containing protein 74-like [Oryza brachyantha]	gi|115435779|ref|NM_001049183.1|	115435779	551	2e-152	Oryza sativa Japonica Group Os01g0261200 (Os01g0261200) mRNA, complete cds
	Traes_3DS_85F94992D	-1.1325	0.0013206	gi|296937674|gb|ADH94794.1|	296937674	541	2e-180	putative CENP-E-like kinetochore protein, partial [Aegilops uniaristata]	gi|296937695|gb|FJ898016.1|	296937695	1794	0	Aegilops speltoides isolate Sp15 putative CENP-E-like kinetochore protein gene, partial cds
	Traes_3DS_8CF1CBBFE	-1.0919	0.00090205	gi|53791609|dbj|BAD54740.1|	53791609	305	2e-99	putative neutral invertase [Oryza sativa Japonica Group]	gi|835982917|ref|XM_004968624.2|	835982917	588	4e-164	PREDICTED: Setaria italica neutral/alkaline invertase 1, mitochondrial-like (LOC101764755), mRNA
	Traes_3DS_EC8A3755C	-0.97714	0.0012759	gi|573912616|ref|XP_006644013.1|	573912616	187	1e-52	PREDICTED: serine/threonine-protein kinase PBS1-like [Oryza brachyantha]	gi|670386269|ref|XM_008675652.1|	670386269	348	2e-91	PREDICTED: Zea mays serine/threonine-protein kinase PBS1-like (LOC103649959), mRNA
	Traes_3DS_F18F3A1A1	-2.0039	0.00051683	gi|473763932|gb|EMS45882.1|	473763932	55.5	1e-06	hypothetical protein TRIUR3_14872 [Triticum urartu]	gi|960467158|ref|XM_003565178.3|	960467158	65.8	1e-06	PREDICTED: Brachypodium distachyon uncharacterized LOC100831116 (LOC100831116), mRNA
	Traes_4DL_15045954F	-2.418	5.7136e-08	gi|371574681|gb|AEX49899.1|	371574681	712	0	mitogen-activated protein kinase 4 [Saccharum hybrid cultivar ROC22]	gi|11869990|gb|AF216315.1|	11869990	1415	0	Oryza sativa MAP kinase 1 mRNA, complete cds
	Traes_4DL_1A406A566	-1.1706	0.00016014	gi|1002849326|ref|XP_015690892.1|	1002849326	1339	0	PREDICTED: serine/threonine-protein kinase EDR1-like [Oryza brachyantha]	gi|670362061|ref|XM_008652999.1|	670362061	1881	0	PREDICTED: Zea mays serine/threonine-protein kinase EDR1-like (LOC103631744), transcript variant X1, mRNA
	Traes_4DL_2BEF10792	-2.1754	0.0016775	gi|848867835|ref|XP_012834565.1|	848867835	89.4	4e-21	PREDICTED: salt stress-induced hydrophobic peptide ESI3 [Erythranthe guttata]	gi|189339031|dbj|AB370199.1|	189339031	296	4e-76	Triticum aestivum wpi6 gene, promoter sequence
	Traes_4DL_3079F96E7	-3.9991	8.834e-06	gi|226530880|ref|NP_001141508.1|	226530880	509	7e-178	uncharacterized protein LOC100273620 [Zea mays]	gi|670439859|ref|XM_008662031.1|	670439859	946	0	PREDICTED: Zea mays flavonol synthase/flavanone 3-hydroxylase-like (LOC103639274), mRNA
	Traes_4DL_343DC59DA	-2.2013	3.7062e-05	gi|475620404|gb|EMT31095.1|	475620404	392	3e-135	hypothetical protein F775_29680 [Aegilops tauschii]	gi|223950060|gb|BT064417.1|	223950060	874	0	Zea mays full-length cDNA clone ZM_BFc0167J06 mRNA, complete cds
	Traes_4DL_3DD859576	-2.008	2.7858e-06	gi|108706901|gb|ABF94696.1|	108706901	476	2e-168	Homocysteine S-methyltransferase 1, putative, expressed [Oryza sativa Japonica Group]	gi|162463922|ref|NM_001111541.1|	162463922	835	0	Zea mays homocysteine S-methyltransferase 1 (hmt1), mRNA
	Traes_4DL_3E829438C	-4.1455	0.00046442	gi|2370234|emb|CAA03925.1|	2370234	125	4e-33	cold-regulated protein, partial [Hordeum vulgare subsp. vulgare]	gi|960470139|ref|XM_014899468.1|	960470139	69.4	1e-07	PREDICTED: Brachypodium distachyon late embryogenesis abundant protein, group 3-like (LOC106866238), transcript variant X1, mRNA
	Traes_4DL_4448E934B1	-3.1415	6.421e-07	gi|37651973|emb|CAE51320.1|	37651973	172	6e-50	blue copper binding protein [Hordeum vulgare subsp. vulgare]	gi|37651972|emb|AJ585385.1|	37651972	568	1e-157	Hordeum vulgare subsp. vulgare mRNA for blue copper binding protein (bcb gene)
	Traes_4DL_46E48F062	-1.4704	1.8585e-07	gi|194688302|gb|ACF78235.1|	194688302	325	4e-105	unknown [Zea mays]	gi|115450316|ref|NM_001055294.1|	115450316	702	0	Oryza sativa Japonica Group Os03g0116400 (Os03g0116400) mRNA, complete cds
	Traes_4DL_49B328F1F	-1.372	1.7344e-06	gi|530278704|gb|AGT16648.1|	530278704	1473	0	hypothetical protein SHCRBa_170_C07_F_420 [Saccharum hybrid cultivar R570]	gi|960469070|ref|XM_003567219.3|	960469070	2435	0	PREDICTED: Brachypodium distachyon ABC transporter C family member 3-like (LOC100825907), transcript variant X1, mRNA
	Traes_4DL_4A295793A	-1.7559	4.0681e-05	gi|743760979|ref|XP_010939889.1|	743760979	375	4e-121	PREDICTED: probable protein phosphatase 2C 78 [Elaeis guineensis]	gi|960451952|ref|XM_003558489.3|	960451952	525	2e-144	PREDICTED: Brachypodium distachyon probable protein phosphatase 2C 29 (LOC100846451), mRNA
	Traes_4DL_52F99CAC8	-1.0514	0.00016002	gi|474057360|gb|EMS53845.1|	474057360	319	3e-104	Flavin-containing monooxygenase FMO GS-OX-like 9 [Triticum urartu]	gi|670421997|ref|XM_008653709.1|	670421997	385	1e-102	PREDICTED: Zea mays flavin-containing monooxygenase FMO GS-OX-like 8 (LOC103631875), mRNA
	Traes_4DL_56B3A5D47	-3.3616	0.0002082	gi|944228467|gb|KQK92871.1|	944228467	57.4	1e-08	hypothetical protein SETIT_033923mg [Setaria italica]	gi|573923435|ref|XM_006649234.1|	573923435	117	1e-22	PREDICTED: Oryza brachyantha naringenin,2-oxoglutarate 3-dioxygenase-like (LOC102720409), mRNA
	Traes_4DL_5BBB45AF3	-0.69157	0.0012641	gi|573923654|ref|XP_006649401.1|	573923654	810	0	PREDICTED: putative transporter arsB-like isoform X2 [Oryza brachyantha]	gi|530278744|gb|KF184762.1|	530278744	915	0	Saccharum hybrid cultivar R570 clone BAC 011C22 complete sequence
	Traes_4DL_5BFBDD55E	-3.6039	3.7571e-05	gi|308044327|ref|NP_001183248.1|	308044327	398	9e-134	hypothetical protein precursor [Zea mays]	gi|721628249|ref|XM_010231405.1|	721628249	285	2e-72	PREDICTED: Brachypodium distachyon GDSL esterase/lipase At1g71250-like (LOC100824244), mRNA
	Traes_4DL_5DD2B4D14	-5.4624	2.8951e-07	gi|125537550|gb|EAY84038.1|	125537550	147	0	hypothetical protein OsI_39268 [Oryza sativa Indica Group]	gi|32968386|dbj|AK058368.1|	32968386	979	0	Oryza sativa Japonica Group cDNA clone:001-014-G03, full insert sequence
	Traes_4DL_60B937917	-1.3743	2.5161e-06	gi|15290591|gb|AAK94905.1|AF361933_1	15290591	876	0	seven transmembrane-spanning protein, partial [Triticum aestivum]	gi|15290590|gb|AF361933.1|	15290590	2248	0	Triticum aestivum seven transmembrane-spanning protein (Mlo1) mRNA, partial cds
	Traes_4DL_711FD92F8	-1.3787	3.1557e-05	gi|573924590|ref|XP_006649857.1|	573924590	1313	0	PREDICTED: probable rhamnose biosynthetic enzyme 1-like [Oryza brachyantha]	gi|242041386|ref|XM_002468043.1|	242041386	2398	0	Sorghum bicolor hypothetical protein, mRNA
	Traes_4DL_7564D43A9	-2.6598	2.3216e-05	gi|573923862|ref|XP_006649501.1|	573923862	111	1e-27	PREDICTED: protein TIFY 10B-like [Oryza brachyantha]	gi|242385224|emb|FP093276.1|	242385224	87.9	2e-13	Phyllostachys edulis cDNA clone: bphyem116j13, full insert sequence
	Traes_4DL_7AAB94AC2	-1.4712	2.3191e-05	gi|944239353|gb|KQL03661.1|	944239353	870	0	hypothetical protein SETIT_001079mg [Setaria italica]	gi|932282751|gb|CP012611.1|	932282751	520	6e-143	Oryza sativa Indica Group cultivar RP Bio-226 chromosome 3 sequence
	Traes_4DL_7BCF0EF63	-1.9028	3.7109e-10	gi|326508776|dbj|BAJ95910.1|	326508776	117	4e-27	predicted protein [Hordeum vulgare subsp. vulgare]	gi|937906879|dbj|AP014959.1|	937906879	239	3e-58	Oryza sativa Japonica Group DNA, chromosome 3, cultivar: Nipponbare, complete sequence
	Traes_4DL_7C6140BA4	-0.82422	0.00066767	gi|238010110|gb|ACR36090.1|	238010110	737	0	unknown [Zea mays]	gi|573931806|ref|XM_006650949.1|	573931806	1345	0	PREDICTED: Oryza brachyantha probable serine/threonine-protein kinase At4g35230-like (LOC102701527), mRNA
	Traes_4DL_87F3C98DA	-4.3763	7.8391e-10	gi|944087899|gb|KQK23251.1|	944087899	597	0	hypothetical protein BRADI_1g72237 [Brachypodium distachyon]	gi|38016025|gb|AC113249.2|	38016025	632	7e-177	Oryza sativa (japonica cultivar-group) chromosome 11 BAC clone OSJNBa0041L19, complete sequence
	Traes_4DL_8DB985308	-1.4116	1.5629e-05	gi|670362757|ref|XP_008653471.1|	670362757	55.1	2e-06	PREDICTED: uncharacterized protein LOC103633560 [Zea mays]	gi|242041566|ref|XM_002468133.1|	242041566	145	1e-30	Sorghum bicolor hypothetical protein, mRNA
	Traes_4DL_8EA116D9E	-1.0541	1.3213e-05	gi|242041309|ref|XP_002468049.1|	242041309	695	0	hypothetical protein SORBIDRAFT_01g038680 [Sorghum bicolor]	gi|195621893|gb|EU960659.1|	195621893	407	4e-109	Zea mays clone 227147 mRNA sequence
	Traes_4DL_9023F3504	-4.8518	0.0002464	gi|992281468|gb|KXG39500.1|	992281468	367	2e-122	hypothetical protein SORBI_001G391500 [Sorghum bicolor]	gi|226500733|ref|NM_001146925.1|	226500733	734	0	Zea mays putative MYB DNA-binding domain superfamily protein (LOC100272451), mRNA
	Traes_4DL_91F078E7E	-1.0248	0.00068906	gi|413956350|gb|AFW88999.1|	413956350	945	0	senescence-associated protein 15 [Zea mays]	gi|242036336|ref|XM_002465518.1|	242036336	2041	0	Sorghum bicolor hypothetical protein, mRNA
	Traes_4DL_9813B67C5	-1.2484	7.281e-07	gi|222624617|gb|EEE58749.1|	222624617	603	0	hypothetical protein OsJ_10239 [Oryza sativa Japonica Group]	gi|242041480|ref|XM_002468090.1|	242041480	1103	0	Sorghum bicolor hypothetical protein, mRNA
	Traes_4DL_A6EB59368	-2.4138	6.6971e-06	gi|242061108|ref|XP_002451843.1|	242061108	650	0	hypothetical protein SORBIDRAFT_04g008542, partial [Sorghum bicolor]	gi|932283019|gb|CP012614.1|	932283019	171	9e-38	Oryza sativa Indica Group cultivar RP Bio-226 chromosome 6 sequence
	Traes_4DL_B138DF6FC	-0.78716	0.00091666	gi|242042267|ref|XP_002468528.1|	242042267	1972	0	hypothetical protein SORBIDRAFT_01g047430 [Sorghum bicolor]	gi|32974343|dbj|AK064325.1|	32974343	1914	0	Oryza sativa Japonica Group cDNA clone:002-107-F05, full insert sequence
	Traes_4DL_B6D9DFB9F	-1.048	0.00095157	gi|474207748|gb|EMS58759.1|	474207748	95.5	5e-21	Flavin-containing monooxygenase FMO GS-OX-like 9 [Triticum urartu]	gi|21715995|dbj|AP003746.2|	21715995	82.4	1e-11	Oryza sativa Japonica Group genomic DNA, chromosome 7, BAC clone:OJ1123_C12
	Traes_4DL_B75BA7E6C	-3.3932	4.3896e-08	gi|88606633|dbj|BAE79783.1|	88606633	621	0	plastid omega-3 fatty acid desaturase [Oryza sativa Japonica Group]	gi|554785898|dbj|AK439690.1|	554785898	1110	0	Brachypodium distachyon mRNA, clone: PL016C01-A-100_N08
	Traes_4DL_BAA3F5089	-2.297	2.8824e-05	gi|125542263|gb|EAY88402.1|	125542263	306	4e-98	hypothetical protein OsI_09863 [Oryza sativa Indica Group]	gi|237858836|gb|AC225897.2|	237858836	156	9e-34	Oryza minuta clone OM__Ba0088A10, complete sequence
	Traes_4DL_C06FA1A5C	-2.197	9.272e-05	gi|226493530|ref|NP_001151609.1|	226493530	701	0	ATMAP70-2 [Zea mays]	gi|937906879|dbj|AP014959.1|	937906879	86.1	3e-12	Oryza sativa Japonica Group DNA, chromosome 3, cultivar: Nipponbare, complete sequence
	Traes_4DL_C083C804E	-0.67068	0.0015603	gi|125543684|gb|EAY89823.1|	125543684	920	0	hypothetical protein OsI_11369 [Oryza sativa Indica Group]	gi|116010818|dbj|AK241453.1|	116010818	2019	0	Oryza sativa Japonica Group cDNA, clone: J065163N20, full insert sequence
	Traes_4DL_C2431E155	-2.4544	1.0716e-12	gi|670362272|ref|XP_008651674.1|	670362272	93.6	9e-20	PREDICTED: uncharacterized protein LOC103631809 [Zea mays]	gi|193788750|gb|AC229740.1|	193788750	108	3e-19	Oryza minuta clone OM__Ba0228D20, complete sequence
	Traes_4DL_CA9D24688	-1.8289	6.1918e-09	gi|242041841|ref|XP_002468315.1|	242041841	1867	0	hypothetical protein SORBIDRAFT_01g043620 [Sorghum bicolor]	gi|37990873|dbj|AK121250.1|	37990873	2905	0	Oryza sativa Japonica Group cDNA clone:J023101G05, full insert sequence
	Traes_4DL_D84567626	-1.258	5.2288e-05	gi|226500256|ref|NP_001147731.1|	226500256	426	8e-144	GRAB2 protein [Zea mays]	gi|32976007|dbj|AK065989.1|	32976007	228	4e-55	Oryza sativa Japonica Group cDNA clone:J013046E14, full insert sequence
	Traes_4DL_EDE04BD04	-0.78316	0.00055976	gi|226501354|ref|NP_001152145.1|	226501354	845	0	hydroxymethylglutaryl-CoA synthase [Zea mays]	gi|670436207|ref|XM_008660508.1|	670436207	1428	0	PREDICTED: Zea mays hydroxymethylglutaryl-CoA synthase (LOC100285783), transcript variant X2, mRNA
	Traes_4DL_FB37BA2A91	-3.4938	0.0013559	gi|670362333|ref|XP_008651823.1|	670362333	407	5e-137	PREDICTED: purine permease 3 [Zea mays]	gi|24211084|gb|AC121489.2|	24211084	1000	0	Oryza sativa Japonica Group chromosome 3 clone OJ1217B09, complete sequence
	Traes_4DS_0A01300F2	-1.6741	6.9818e-06	gi|62954888|gb|AAY23257.1|	62954888	645	0	nucellin-like aspartic protease [Oryza sativa Japonica Group]	gi|21805925|gb|AY115563.1|	21805925	797	0	Zea mays nucellin-like aspartic protease mRNA, partial cds
	Traes_4DS_19FA8C087	-1.0152	0.00010081	gi|125533546|gb|EAY80094.1|	125533546	707	0	hypothetical protein OsI_35263 [Oryza sativa Indica Group]	gi|391417000|gb|BT085427.2|	391417000	1279	0	Zea mays full-length cDNA clone ZM_BFc0012C10 mRNA, complete cds
	Traes_4DS_20D5EF0ED	-1.9791	2.4786e-08	gi|475584717|gb|EMT19850.1|	475584717	436	2e-147	Cysteine-rich receptor-like protein kinase 6 [Aegilops tauschii]	gi|669026884|emb|HG670306.1|	669026884	67.6	1e-06	Triticum aestivum chromosome 3B, genomic scaffold, cultivar Chinese Spring
	Traes_4DS_49B5FC871	-1.1535	3.6108e-05	gi|62733240|gb|AAX95357.1|	62733240	708	0	glucan endo-1,3-beta-glucosidase precursor (ec 3.2.1.39) ((1->3)-beta-glucan endohydrolase) ((1->3)-beta-glucanase) (beta-1,3-endoglucanase) [Oryza sativa Japonica Group]	gi|53749497|gb|AC137064.4|	53749497	1134	0	Oryza sativa Japonica Group chromosome 11 clone OSJNBb0003C04 map S10003, complete sequence
	Traes_4DS_4D24A024D	-1.3289	5.2425e-05	gi|937938912|dbj|BAT13825.1|	937938912	192	4e-60	Os11g0432900, partial [Oryza sativa Japonica Group]	gi|721606604|ref|XM_003560197.2|	721606604	396	3e-106	PREDICTED: Brachypodium distachyon serine carboxypeptidase-like 18 (LOC100846660), mRNA
	Traes_4DS_5835552DF	-0.89279	0.0011857	gi|242082902|ref|XP_002441876.1|	242082902	173	2e-47	hypothetical protein SORBIDRAFT_08g004030 [Sorghum bicolor]	gi|937940524|dbj|AP014968.1|	937940524	468	1e-127	Oryza sativa Japonica Group DNA, chromosome 12, cultivar: Nipponbare, complete sequence
	Traes_4DS_66AA6DD20	-1.0277	0.00063356	gi|514804884|ref|XP_004977309.1|	514804884	139	1e-34	PREDICTED: uncharacterized protein LOC101776555 [Setaria italica]	gi|937940524|dbj|AP014968.1|	937940524	315	2e-81	Oryza sativa Japonica Group DNA, chromosome 12, cultivar: Nipponbare, complete sequence
	Traes_4DS_71D3E927F	-2.8289	1.8007e-11	gi|387135134|gb|AFJ52948.1|	387135134	169	1e-45	UDP-glycosyltransferase 1 [Linum usitatissimum]	gi|226497731|ref|NM_001158074.1|	226497731	473	3e-129	Zea mays flavonol-3-O-glycoside-7-O-glucosyltransferase 1 (LOC100285180), mRNA
	Traes_4DS_745FEF53E	-1.964	0.00065983	gi|514814193|ref|XP_004981869.1|	514814193	84	7e-18	PREDICTED: uncharacterized protein LOC101772265 [Setaria italica]	gi|226491993|ref|NM_001149428.1|	226491993	163	5e-36	Zea mays uncharacterized LOC100275327 (LOC100275327), mRNA
	Traes_4DS_77A2652E5	-1.713	0.00030589	gi|326495058|dbj|BAJ85625.1|	326495058	410	3e-137	predicted protein [Hordeum vulgare subsp. vulgare]	gi|937940524|dbj|AP014968.1|	937940524	529	8e-146	Oryza sativa Japonica Group DNA, chromosome 12, cultivar: Nipponbare, complete sequence
	Traes_4DS_7F3D9E4D9	-2.9947	1.5524e-15	gi|992279473|gb|KXG37670.1|	992279473	394	3e-130	hypothetical protein SORBI_001G107400 [Sorghum bicolor]	gi|670358331|ref|XM_008662482.1|	670358331	830	0	PREDICTED: Zea mays putative HLH DNA-binding domain superfamily protein (bHLH137), transcript variant X1, mRNA
	Traes_4DS_826900E0C	-1.2943	0.00068151	gi|1002849538|ref|XP_006651766.2|	1002849538	586	0	PREDICTED: uncharacterized protein LOC102721538 [Oryza brachyantha]	gi|293331890|ref|NM_001175238.1|	293331890	1395	0	Zea mays uncharacterized LOC100382501 (LOC100382501), mRNA
	Traes_4DS_87F87F4EE	-1.1551	0.001023	gi|218193692|gb|EEC76119.1|	218193692	169	3e-48	hypothetical protein OsI_13386 [Oryza sativa Indica Group]	gi|151418908|dbj|AK250259.1|	151418908	344	1e-90	Hordeum vulgare subsp. vulgare cDNA clone: FLbaf71h19, mRNA sequence
	Traes_4DS_A091B052F	-1.2512	3.1212e-06	gi|218185484|gb|EEC67911.1|	218185484	57	4e-08	hypothetical protein OsI_35603 [Oryza sativa Indica Group]	gi|151426431|dbj|AK248655.1|	151426431	255	9e-64	Hordeum vulgare subsp. vulgare cDNA clone: FLbaf4h05, mRNA sequence
	Traes_4DS_A8B6C23C4	-1.5641	5.107e-10	gi|108864015|gb|ABG22372.1|	108864015	904	0	CCT motif family protein, expressed [Oryza sativa Japonica Group]	gi|670372357|ref|XM_008669259.1|	670372357	608	2e-169	PREDICTED: Zea mays LOC100272683 (TIDP3698), transcript variant X1, mRNA
	Traes_4DS_B5900A374	-4.5499	0.0002592	gi|212274855|ref|NP_001130797.1|	212274855	612	0	putative MATE efflux family protein [Zea mays]	gi|223948504|gb|BT063639.1|	223948504	900	0	Zea mays full-length cDNA clone ZM_BFc0088L15 mRNA, complete cds
	Traes_4DS_BB124F81F	-1.8363	0.00034754	gi|219362777|ref|NP_001137094.1|	219362777	783	0	uncharacterized LOC100217270 [Zea mays]	gi|223943016|gb|BT060895.1|	223943016	1454	0	Zea mays full-length cDNA clone ZM_BFb0067D21 mRNA, complete cds
	Traes_4DS_BEC810C3D	-1.021	0.00075748	gi|944222937|gb|KQK87341.1|	944222937	460	2e-157	hypothetical protein SETIT_036435mg [Setaria italica]	gi|226498757|ref|NM_001155902.1|	226498757	889	0	Zea mays inositol-tetrakisphosphate 1-kinase 3 (LOC100282998), mRNA
	Traes_4DS_BEE8271EE	-4.6317	1.4039e-07	gi|125523137|gb|ABN45791.1|	125523137	425	3e-142	serine/threonine protein kinase, partial [Hordeum vulgare subsp. vulgare]	gi|573948284|ref|XM_006656385.1|	573948284	104	8e-18	PREDICTED: Oryza brachyantha cysteine-rich receptor-like protein kinase 41-like (LOC102707686), transcript variant X2, mRNA
	Traes_4DS_C19065A90	-3.8117	0.0011959	gi|326501576|dbj|BAK02577.1|	326501576	49.7	2e-06	predicted protein [Hordeum vulgare subsp. vulgare]	gi|326501575|dbj|AK371379.1|	326501575	508	3e-140	Hordeum vulgare subsp. vulgare mRNA for predicted protein, complete cds, clone: NIASHv2132H22
	Traes_4DS_D522A4EC1	-2.4016	0.0016647	gi|357140321|ref|XP_003571718.1|	357140321	128	1e-32	PREDICTED: phenolic glucoside malonyltransferase 1-like [Brachypodium distachyon]	gi|32989041|dbj|AK103832.1|	32989041	150	3e-32	Oryza sativa Japonica Group cDNA clone:J033148A21, full insert sequence
	Traes_4DS_D9BBB4250	-0.7361	0.0010584	gi|514807169|ref|XP_004978441.1|	514807169	826	0	PREDICTED: CBL-interacting protein kinase 32 [Setaria italica]	gi|573961063|ref|XM_006662648.1|	573961063	1544	0	PREDICTED: Oryza brachyantha CBL-interacting protein kinase 32-like (LOC102711381), transcript variant X2, mRNA
	Traes_4DS_ED5F49735	-1.1943	1.7791e-07	gi|944229454|gb|KQK93840.1|	944229454	915	0	hypothetical protein SETIT_026135mg [Setaria italica]	gi|573962217|ref|XM_006663193.1|	573962217	1334	0	PREDICTED: Oryza brachyantha ABC transporter G family member 25-like (LOC102722342), mRNA
	Traes_5AL_02C1FC147	-3.0226	0.00098674	gi|1002871754|ref|XP_015697651.1|	1002871754	441	1e-148	PREDICTED: wall-associated receptor kinase 5-like [Oryza brachyantha]	gi|326530415|dbj|AK366431.1|	326530415	549	7e-152	Hordeum vulgare subsp. vulgare mRNA for predicted protein, complete cds, clone: NIASHv2043A04
	Traes_5AL_056A80914	-0.71932	0.0007101	gi|162459555|ref|NP_001105685.1|	162459555	364	9e-124	cysteine proteinase 1 precursor [Zea mays]	gi|960479221|ref|XM_003574915.3|	960479221	688	0	PREDICTED: Brachypodium distachyon cysteine proteinase 1 (LOC100836576), mRNA
	Traes_5AL_0D4BDDDCD	-1.1203	1.5962e-06	gi|944054995|gb|KQJ90633.1|	944054995	509	2e-174	hypothetical protein BRADI_4g32967 [Brachypodium distachyon]	gi|326504781|dbj|AK375487.1|	326504781	715	0	Hordeum vulgare subsp. vulgare mRNA for predicted protein, partial cds, clone: NIASHv3095K04
	Traes_5AL_0E7B150F0	-3.7307	3.209e-10	gi|225465423|ref|XP_002264775.1|	225465423	314	7e-99	PREDICTED: uncharacterized protein LOC100251726 [Vitis vinifera]	gi|960486862|ref|XM_003577302.3|	960486862	878	0	PREDICTED: Brachypodium distachyon uncharacterized LOC100832808 (LOC100832808), mRNA
	Traes_5AL_18B6633A2	-2.3206	0.0010459	gi|514733879|ref|XP_004957781.1|	514733879	180	2e-51	PREDICTED: bisdemethoxycurcumin synthase-like [Setaria italica]	gi|242385450|emb|FP093501.1|	242385450	220	3e-53	Phyllostachys edulis cDNA clone: bphyem126a07, full insert sequence
	Traes_5AL_1C1842EF9	-1.6816	0.00023853	gi|242042353|ref|XP_002468571.1|	242042353	274	2e-83	hypothetical protein SORBIDRAFT_01g048200 [Sorghum bicolor]	gi|923680605|ref|XM_013797975.1|	923680605	139	1e-28	PREDICTED: Brassica napus 4-coumarate--CoA ligase-like 4 (LOC106358227), mRNA
	Traes_5AL_221649956	-3.088	0.00080764	gi|357156571|ref|XP_003577502.1|	357156571	102	5e-23	PREDICTED: respiratory burst oxidase homolog protein B-like [Brachypodium distachyon]	gi|554786945|dbj|AK424616.1|	554786945	185	7e-43	Brachypodium distachyon mRNA, clone: PL016C01-A-003_D13
	Traes_5AL_38F47243F	-3.1712	2.1157e-08	gi|473847649|gb|EMS47417.1|	473847649	328	8e-109	Protein MLO [Triticum urartu]	gi|573949357|ref|XM_006656915.1|	573949357	440	1e-119	PREDICTED: Oryza brachyantha MLO protein homolog 1-like (LOC102705357), mRNA
	Traes_5AL_3BDFF976D	-0.9666	0.0017334	gi|573926296|ref|XP_006650682.1|	573926296	387	3e-133	PREDICTED: reticulon-like protein B8-like [Oryza brachyantha]	gi|219362974|ref|NM_001143549.1|	219362974	553	3e-153	Zea mays seed maturation protein (LOC100217189), mRNA
	Traes_5AL_4A55EC2ED	-1.5392	1.1417e-05	gi|334546481|gb|AEG79597.1|	334546481	56.2	1e-09	chloroplast phytoene synthase 1 [Hordeum chilense]	gi|56785584|gb|AY705390.1|	56785584	150	1e-32	Sorghum bicolor chloroplast phytoene synthase 3 (PSY3) mRNA, complete cds; nuclear gene for chloroplast product
	Traes_5AL_544BAC661	-0.95384	0.00026602	gi|670367567|ref|XP_008665111.1|	670367567	445	8e-148	PREDICTED: E3 ubiquitin protein ligase DRIP2-like [Zea mays]	gi|50872484|gb|AC145780.2|	50872484	158	6e-34	Oryza sativa Japonica Group chromosome 3 clone OSJNBb0069P02 map near S13580, complete sequence
	Traes_5AL_57171171A	-4.8521	6.7227e-06	gi|944222754|gb|KQK87158.1|	944222754	238	5e-73	hypothetical protein SETIT_039628mg [Setaria italica]	gi|908470085|ref|XM_013232790.1|	908470085	76.8	1e-09	PREDICTED: Biomphalaria glabrata calmodulin-like (LOC106072417), mRNA
	Traes_5AL_6048CFFE9	-1.18	1.9924e-06	gi|414867068|tpg|DAA45625.1|	414867068	1419	0	TPA: hypothetical protein ZEAMMB73_428612 [Zea mays]	gi|293333469|ref|NM_001176090.1|	293333469	614	4e-171	Zea mays uncharacterized LOC100383440 (LOC100383440), mRNA
	Traes_5AL_6051BAA93	-2.4256	4.3958e-05	gi|573963588|ref|XP_006663929.1|	573963588	439	3e-151	PREDICTED: 3-oxoacyl-[acyl-carrier-protein] reductase, chloroplastic-like [Oryza brachyantha]	gi|932283455|gb|CP012620.1|	932283455	130	9e-26	Oryza sativa Indica Group cultivar RP Bio-226 chromosome 12 sequence
	Traes_5AL_66D8F6463	-1.0551	0.00012102	gi|242033003|ref|XP_002463896.1|	242033003	590	0	hypothetical protein SORBIDRAFT_01g008450 [Sorghum bicolor]	gi|162463127|ref|NM_001111407.1|	162463127	1070	0	Zea mays ATP sulfurylase (LOC541653), mRNA
	Traes_5AL_8282D7D5A	-1.2146	0.00048317	gi|669031379|emb|CDM86331.1|	669031379	109	3e-21	unnamed protein product [Triticum aestivum]	gi|32970255|dbj|AK060237.1|	32970255	1280	0	Oryza sativa Japonica Group cDNA clone:001-003-C10, full insert sequence
	Traes_5AL_852A1474C	-1.2559	3.5384e-07	gi|514732530|ref|XP_004957453.1|	514732530	652	0	PREDICTED: two-component response regulator-like PRR95 isoform X1 [Setaria italica]	gi|226499101|ref|NM_001158064.1|	226499101	446	1e-120	Zea mays two-component response regulator-like PRR95 (LOC100285170), mRNA
	Traes_5AL_85763B6EB	-3.5776	7.1086e-08	gi|162461276|ref|NP_001105034.1|	162461276	66.6	9e-11	aquaporin TIP4-2 [Zea mays]	gi|554780933|dbj|AK434712.1|	554780933	110	5e-20	Brachypodium distachyon mRNA, clone: PL016C01-A-067_L18
	Traes_5AL_89A09BC1B	-3.5251	1.7506e-07	gi|414872703|tpg|DAA51260.1|	414872703	77.8	5e-14	TPA: putative HLH DNA-binding domain superfamily protein [Zea mays]	gi|242038174|ref|XM_002466437.1|	242038174	180	5e-41	Sorghum bicolor hypothetical protein, mRNA
	Traes_5AL_8F5E57430	-1.5474	1.1236e-06	gi|514733145|ref|XP_004957606.1|	514733145	691	0	PREDICTED: probable anion transporter 5, chloroplastic isoform X1 [Setaria italica]	gi|960486925|ref|XR_001407742.1|	960486925	1125	0	PREDICTED: Brachypodium distachyon probable anion transporter 5, chloroplastic (LOC100836705), transcript variant X3, misc_RNA
	Traes_5AL_A2B2D25CA	-0.76717	0.0011527	gi|937937553|dbj|BAT12466.1|	937937553	84.3	1e-15	Os11g0123400 [Oryza sativa Japonica Group]	gi|115487073|ref|NM_001072556.1|	115487073	1123	0	Oryza sativa Japonica Group Os12g0121300 (Os12g0121300) mRNA, complete cds
	Traes_5AL_A80AD7FF8	-1.9054	0.00031154	gi|475589762|gb|EMT21260.1|	475589762	346	3e-107	hypothetical protein F775_52217 [Aegilops tauschii]	gi|669026884|emb|HG670306.1|	669026884	86.1	1e-12	Triticum aestivum chromosome 3B, genomic scaffold, cultivar Chinese Spring
	Traes_5AL_B08AEFEF9	-1.6075	1.7414e-07	gi|514732571|ref|XP_004957463.1|	514732571	243	2e-70	PREDICTED: probable receptor-like protein kinase At5g47070 [Setaria italica]	gi|223948320|gb|BT063547.1|	223948320	91.6	7e-14	Zea mays full-length cDNA clone ZM_BFc0076D07 mRNA, complete cds
	Traes_5AL_C2DB28F20	-5.3143	0.00097415	gi|522191781|gb|AGQ04450.1|	522191781	81.6	3e-18	lipoxygenase 1.1, partial [Oryza rufipogon]	gi|522191792|gb|KC611035.1|	522191792	132	5e-27	Oryza sativa Indica Group lipoxygenase 1.1 (LOX1.1) gene, partial cds
	Traes_5AL_C4A6AB34A	-4.6165	4.1169e-05	gi|326509875|dbj|BAJ87153.1|	326509875	209	2e-109	predicted protein [Hordeum vulgare subsp. vulgare]	gi|573926046|ref|XM_006650496.1|	573926046	379	6e-101	PREDICTED: Oryza brachyantha linoleate 9S-lipoxygenase 2-like (LOC102710961), mRNA
	Traes_5AL_D272DD940	-1.0821	6.7263e-05	gi|944245220|gb|KQL09514.1|	944245220	105	2e-20	hypothetical protein SETIT_005924mg [Setaria italica]	gi|669026884|emb|HG670306.1|	669026884	78.7	6e-10	Triticum aestivum chromosome 3B, genomic scaffold, cultivar Chinese Spring
	Traes_5AL_D7A7FF9CA	-1.1396	6.2802e-07	gi|944051315|gb|KQJ86953.1|	944051315	532	0	hypothetical protein BRADI_4g08680 [Brachypodium distachyon]	gi|670372090|ref|XM_008669119.1|	670372090	769	0	PREDICTED: Zea mays hypothetical protein (LOC100216821), transcript variant X1, mRNA
	Traes_5AL_D9A4DFF71	-1.477	3.3163e-07	gi|293332902|ref|NP_001167995.1|	293332902	114	1e-26	putative bZIP transcription factor superfamily protein [Zea mays]	gi|441424866|gb|JX542037.1|	441424866	89.8	2e-13	Paspalum vaginatum clone StvSingle_HKZDOCN04I4DS0 microsatellite sequence
	Traes_5AL_DE16B3C5C	-1.813	1.3509e-05	gi|670404856|ref|XP_008644095.1|	670404856	64.3	5e-08	PREDICTED: uncharacterized protein LOC100383653 isoform X1 [Zea mays]	gi|670404855|ref|XM_008645873.1|	670404855	1273	0	PREDICTED: Zea mays uncharacterized LOC100383653 (LOC100383653), transcript variant X1, mRNA
	Traes_5AL_E0311D074	-1.0545	0.00092752	gi|242032835|ref|XP_002463812.1|	242032835	827	0	hypothetical protein SORBIDRAFT_01g006630 [Sorghum bicolor]	gi|960459224|ref|XM_014897388.1|	960459224	1419	0	PREDICTED: Brachypodium distachyon cytosolic purine 5'-nucleotidase (LOC100836904), transcript variant X2, mRNA
	Traes_5AL_E5379D3A1	-2.3364	2.0323e-06	gi|743883995|ref|XP_010909563.1|	743883995	117	3e-26	PREDICTED: uncharacterized protein LOC105035641 [Elaeis guineensis]	gi|31126769|gb|AC117988.3|	31126769	139	2e-28	Oryza sativa chromosome 3 BAC OSJNBa0057G07 genomic sequence, complete sequence
	Traes_5AL_ED3ADED51	-0.86342	0.0012745	gi|42407341|dbj|BAD08802.1|	42407341	583	0	putative WRKY DNA-binding protein [Oryza sativa Japonica Group]	gi|242049611|ref|XM_002462505.1|	242049611	514	3e-141	Sorghum bicolor hypothetical protein, mRNA
	Traes_5AL_F792D0298	-5.1088	0.00014164	gi|222617539|gb|EEE53671.1|	222617539	101	1e-23	hypothetical protein OsJ_37000 [Oryza sativa Japonica Group]	gi|326497726|dbj|AK374757.1|	326497726	276	3e-70	Hordeum vulgare subsp. vulgare mRNA for predicted protein, complete cds, clone: NIASHv3075I09
	Traes_5DL_005F556FC1	-2.636	7.2612e-06	gi|125554113|gb|EAY99718.1|	125554113	445	3e-145	hypothetical protein OsI_21701 [Oryza sativa Indica Group]	gi|11244813|gb|AF290412.1|AF290412	11244813	111	6e-20	Oryza meyeriana serine/threonine protein kinase (R2) gene, partial cds
	Traes_5DL_0560DCDC0	-2.999	0.00079179	gi|475580416|gb|EMT18590.1|	475580416	63.9	1e-08	Putative LRR receptor-like serine/threonine-protein kinase [Aegilops tauschii]	gi|32987428|dbj|AK102219.1|	32987428	375	6e-100	Oryza sativa Japonica Group cDNA clone:J033087L13, full insert sequence
	Traes_5DL_0C5F4342D	-1.4817	1.7906e-05	gi|226530233|ref|NP_001150655.1|	226530233	75.1	7e-14	uncharacterized protein LOC100284288 [Zea mays]	gi|16756244|gb|AC090713.6|	16756244	257	2e-64	Oryza sativa chromosome 3 BAC OSJNBa0002J24 genomic sequence, complete sequence
	Traes_5DL_101EA7D86	-1.01	8.0552e-06	gi|944051315|gb|KQJ86953.1|	944051315	532	0	hypothetical protein BRADI_4g08680 [Brachypodium distachyon]	gi|695018642|ref|XM_009398017.1|	695018642	383	8e-102	PREDICTED: Musa acuminata subsp. malaccensis phosphatidylinositol/phosphatidylcholine transfer protein SFH1-like (LOC103981326), mRNA
	Traes_5DL_1A900F5B9	-1.5456	8.2163e-06	gi|242049466|ref|XP_002462477.1|	242049466	612	0	hypothetical protein SORBIDRAFT_02g026360 [Sorghum bicolor]	gi|743772498|ref|XM_010918257.1|	743772498	468	2e-127	PREDICTED: Elaeis guineensis beta-1,3-galactosyltransferase 7-like (LOC105041330), mRNA
	Traes_5DL_1B21D9A26	-1.7339	5.5804e-07	gi|695021596|ref|XP_009397891.1|	695021596	72.4	6e-11	PREDICTED: probable inorganic phosphate transporter 1-8 [Musa acuminata subsp. malaccensis]	gi|21211547|gb|AY108469.1|	21211547	673	0	Zea mays PCO103837 mRNA sequence
	Traes_5DL_233001BE2	-3.8768	0.00052587	gi|944225152|gb|KQK89556.1|	944225152	130	1e-34	hypothetical protein SETIT_039425mg [Setaria italica]	gi|45735992|dbj|AP005113.3|	45735992	167	4e-37	Oryza sativa Japonica Group genomic DNA, chromosome 2, PAC clone:P0685G12
	Traes_5DL_2408DACC6	-0.85898	0.00064715	gi|514731641|ref|XP_004957233.1|	514731641	423	2e-134	PREDICTED: uncharacterized protein LOC101780745 [Setaria italica]	gi|960490194|ref|XM_003578301.3|	960490194	1328	0	PREDICTED: Brachypodium distachyon NAC domain-containing protein 17-like (LOC100830566), mRNA
	Traes_5DL_251556B19	-2.0298	0.00083939	gi|224035271|gb|ACN36711.1|	224035271	102	5e-21	unknown [Zea mays]	gi|960483938|ref|XM_010239870.2|	960483938	272	2e-68	PREDICTED: Brachypodium distachyon uncharacterized protein DDB_G0292642-like (LOC100827708), mRNA
	Traes_5DL_2889F1F0C	-2.8772	3.4007e-06	gi|721627138|ref|XP_003557400.2|	721627138	78.6	3e-13	PREDICTED: tryptophan synthase alpha chain-like [Brachypodium distachyon]	gi|673921620|ref|NM_001301469.1|	673921620	527	3e-145	Zea mays indole-3-glycerol phosphate lyase, chloroplastic-like (LOC103644182), mRNA
	Traes_5DL_294C4EDB3	-0.76402	0.0007075	gi|573926525|ref|XP_006650792.1|	573926525	517	7e-178	PREDICTED: serine/threonine-protein kinase HT1-like [Oryza brachyantha]	gi|116630450|emb|CT830832.1|	116630450	1166	0	Oryza sativa (indica cultivar-group) cDNA clone:OSIGCRA123M13, full insert sequence
	Traes_5DL_2A0F00A38	-0.72142	0.001725	gi|218186383|gb|EEC68810.1|	218186383	1203	0	hypothetical protein OsI_37368 [Oryza sativa Indica Group]	gi|195647833|gb|EU971267.1|	195647833	2272	0	Zea mays clone 360842 mRNA sequence
	Traes_5DL_2A286B481	-3.8897	1.7875e-10	gi|1002845453|ref|XP_015689712.1|	1002845453	254	4e-75	PREDICTED: transcription factor BHLH148 [Oryza brachyantha]	gi|195611821|gb|EU955623.1|	195611821	442	6e-119	Zea mays clone 1539864 helix-loop-helix DNA-binding domain containing protein mRNA, complete cds
	Traes_5DL_33A43044C	-3.356	1.5506e-09	gi|1002868213|ref|XP_006661281.2|	1002868213	653	0	PREDICTED: probable receptor-like protein kinase At5g56460 [Oryza brachyantha]	gi|391417096|gb|BT085628.2|	391417096	808	0	Zea mays full-length cDNA clone ZM_BFc0040K16 mRNA, complete cds
	Traes_5DL_343B8A525	-1.6792	7.9564e-05	gi|992279754|gb|KXG37921.1|	992279754	516	4e-178	hypothetical protein SORBI_001G151800 [Sorghum bicolor]	gi|670359135|ref|XM_008670792.1|	670359135	963	0	PREDICTED: Zea mays LOC100274874 (si683003c04), transcript variant X1, mRNA
	Traes_5DL_3685C6B34	-1.9702	2.8024e-10	gi|357111246|ref|XP_003557425.1|	357111246	154	2e-162	PREDICTED: probable beta-1,3-galactosyltransferase 18 [Brachypodium distachyon]	gi|695050628|ref|XM_009415033.1|	695050628	265	3e-66	PREDICTED: Musa acuminata subsp. malaccensis probable beta-1,3-galactosyltransferase 19 (LOC103994640), mRNA
	Traes_5DL_391DF2590	-1.3643	0.00067431	gi|242034327|ref|XP_002464558.1|	242034327	818	0	hypothetical protein SORBIDRAFT_01g020570 [Sorghum bicolor]	gi|242034326|ref|XM_002464513.1|	242034326	1799	0	Sorghum bicolor hypothetical protein, mRNA
	Traes_5DL_39C61EFAB	-2.3529	0.00048125	gi|902197761|gb|KNA13513.1|	902197761	213	1e-62	hypothetical protein SOVF_115680 [Spinacia oleracea]	gi|212274708|ref|NM_001137185.1|	212274708	128	2e-25	Zea mays uncharacterized LOC100191759 (AY107847), mRNA
	Traes_5DL_3A1F8C38E	-1.4996	1.034e-05	gi|944260167|gb|KQL24424.1|	944260167	370	1e-120	hypothetical protein SETIT_030072mg [Setaria italica]	gi|194702269|gb|BT040214.1|	194702269	416	9e-112	Zea mays full-length cDNA clone ZM_BFc0072E18 mRNA, complete cds
	Traes_5DL_3DB8EC672	-1.393	0.0015317	gi|125570080|gb|EAZ11595.1|	125570080	60.5	5e-09	hypothetical protein OsJ_01459 [Oryza sativa Japonica Group]	-	-	-	-	-
	Traes_5DL_3E5DAFBC3	-2.6276	1.1225e-08	gi|992277314|gb|KXG35756.1|	992277314	108	4e-24	hypothetical protein SORBI_002G224100 [Sorghum bicolor]	gi|115479518|ref|NM_001069888.1|	115479518	985	0	Oryza sativa Japonica Group Os09g0454600 (Os09g0454600) mRNA, complete cds
	Traes_5DL_4186C5347	-3.3346	2.7589e-14	gi|212275003|ref|NP_001130163.1|	212275003	155	7e-42	uncharacterized protein LOC100191257 [Zea mays]	gi|960487423|ref|XM_003578128.3|	960487423	287	5e-73	PREDICTED: Brachypodium distachyon protein TIFY 10A (LOC100829745), mRNA
	Traes_5DL_43FB0AADD	-0.76536	0.00063489	gi|32129334|gb|AAP73861.1|	32129334	120	6e-27	unknown protein [Oryza sativa Japonica Group]	gi|932282751|gb|CP012611.1|	932282751	719	0	Oryza sativa Indica Group cultivar RP Bio-226 chromosome 3 sequence
	Traes_5DL_44017C8CE	-4.208	1.6003e-07	gi|326498511|dbj|BAJ98683.1|	326498511	80.1	1e-16	predicted protein [Hordeum vulgare subsp. vulgare]	gi|326498510|dbj|AK367480.1|	326498510	331	6e-87	Hordeum vulgare subsp. vulgare mRNA for predicted protein, complete cds, clone: NIASHv2057P20
	Traes_5DL_4584CE385	-2.4106	1.388e-15	gi|226510101|ref|NP_001144637.1|	226510101	320	3e-106	uncharacterized protein LOC100277656 [Zea mays]	gi|293334558|ref|NM_001175562.1|	293334558	472	1e-128	Zea mays uncharacterized LOC100382868 (LOC100382868), mRNA
	Traes_5DL_4E890ABF3	-1.8521	0.00013442	gi|326512978|dbj|BAK03396.1|	326512978	177	6e-52	predicted protein [Hordeum vulgare subsp. vulgare]	gi|323388906|gb|HQ858846.1|	323388906	156	1e-33	Oryza sativa Japonica Group isolate UT1603 C2H2 transcription factor mRNA, partial cds
	Traes_5DL_4EB4993B5	-2.8115	5.8103e-07	gi|514800586|ref|XP_004975216.1|	514800586	234	0	PREDICTED: nucleotide pyrophosphatase/phosphodiesterase-like [Setaria italica]	gi|573958412|ref|XM_006661350.1|	573958412	955	0	PREDICTED: Oryza brachyantha probable inactive purple acid phosphatase 27-like (LOC102717095), mRNA
	Traes_5DL_514F6294B	-1.7357	3.7708e-12	gi|218202607|gb|EEC85034.1|	218202607	67.8	1e-09	hypothetical protein OsI_32341 [Oryza sativa Indica Group]	gi|209572582|gb|FJ214953.1|	209572582	719	0	Oryza sativa Japonica Group chloroplast phytoene synthase 3 precursor, mRNA, complete cds; nuclear gene for chloroplast product
	Traes_5DL_5EC9AFF1A	-1.117	4.2752e-06	gi|1002850066|ref|XP_015691124.1|	1002850066	288	0	PREDICTED: 5'-nucleotidase domain-containing protein 4 isoform X2 [Oryza brachyantha]	gi|960459224|ref|XM_014897388.1|	960459224	350	9e-92	PREDICTED: Brachypodium distachyon cytosolic purine 5'-nucleotidase (LOC100836904), transcript variant X2, mRNA
	Traes_5DL_5F97D4DAB	-2.5068	8.4846e-05	gi|473903499|gb|EMS49251.1|	473903499	195	8e-64	hypothetical protein TRIUR3_10863 [Triticum urartu]	gi|241985897|dbj|AK333158.1|	241985897	555	3e-154	Triticum aestivum cDNA, clone: SET2_A01, cultivar: Chinese Spring
	Traes_5DL_6546498F0	-2.3033	1.6808e-06	gi|944074654|gb|KQK10138.1|	944074654	429	4e-147	hypothetical protein BRADI_2g52240 [Brachypodium distachyon]	gi|115486849|ref|NM_001071764.1|	115486849	501	2e-137	Oryza sativa Japonica Group Os12g0100500 (Os12g0100500) mRNA, complete cds
	Traes_5DL_67A38E9B7	-1.4739	0.0003825	gi|293332902|ref|NP_001167995.1|	293332902	121	1e-29	putative bZIP transcription factor superfamily protein [Zea mays]	gi|391417028|gb|BT085476.2|	391417028	89.8	2e-13	Zea mays full-length cDNA clone ZM_BFc0017I11 mRNA, complete cds
	Traes_5DL_6953A23DA	-2.4146	3.9316e-06	gi|944260201|gb|KQL24458.1|	944260201	93.2	2e-18	hypothetical protein SETIT_030629mg [Setaria italica]	gi|937931852|dbj|AP014965.1|	937931852	353	5e-93	Oryza sativa Japonica Group DNA, chromosome 9, cultivar: Nipponbare, complete sequence
	Traes_5DL_6AF673654	-1.694	1.8929e-14	gi|222641447|gb|EEE69579.1|	222641447	540	0	hypothetical protein OsJ_29113 [Oryza sativa Japonica Group]	gi|721661396|ref|XM_003574417.2|	721661396	981	0	PREDICTED: Brachypodium distachyon probable trehalose-phosphate phosphatase 6 (LOC100836365), mRNA
	Traes_5DL_6B3C9D8FF	-1.656	0.00090847	gi|475596548|gb|EMT23394.1|	475596548	178	2e-45	hypothetical protein F775_25186 [Aegilops tauschii]	gi|31126769|gb|AC117988.3|	31126769	86.1	5e-12	Oryza sativa chromosome 3 BAC OSJNBa0057G07 genomic sequence, complete sequence
	Traes_5DL_73134803E	-2.576	0.00031477	gi|1035961068|gb|OAY81864.1|	1035961068	434	4e-147	putative inactive purple acid phosphatase 27 [Ananas comosus]	gi|50345122|gb|AC108753.2|	50345122	250	4e-62	Oryza sativa (japonica cultivar-group) chromosome 9 BAC clone OSJNBa0010B06, complete sequence
	Traes_5DL_764044DAB	-1.6684	0.0010848	gi|226528623|ref|NP_001148243.1|	226528623	157	2e-41	glycerol-3-phosphate acyltransferase 1 [Zea mays]	gi|932283455|gb|CP012620.1|	932283455	75	3e-09	Oryza sativa Indica Group cultivar RP Bio-226 chromosome 12 sequence
	Traes_5DL_7B97E8458	-1.4093	0.0014288	gi|1025280583|ref|XP_016496895.1|	1025280583	207	4e-147	PREDICTED: GDSL esterase/lipase LTL1-like [Nicotiana tabacum]	gi|195636373|gb|EU965537.1|	195636373	717	0	Zea mays clone 286738 anther-specific proline-rich protein APG mRNA, complete cds
	Traes_5DL_8410302DB	-3.1317	0.00096115	gi|697169120|ref|XP_009593453.1|	697169120	404	1e-138	PREDICTED: aquaporin PIP2-2-like [Nicotiana tomentosiformis]	gi|326505931|dbj|AK359996.1|	326505931	278	3e-70	Hordeum vulgare subsp. vulgare mRNA for predicted protein, complete cds, clone: NIASHv1108C22
	Traes_5DL_8B9E316C1	-2.2451	0.00055425	gi|326510841|dbj|BAJ91768.1|	326510841	166	2e-46	predicted protein [Hordeum vulgare subsp. vulgare]	gi|116011005|dbj|AK241640.1|	116011005	381	3e-101	Oryza sativa Japonica Group cDNA, clone: J065189C09, full insert sequence
	Traes_5DL_8CE2482E6	-1.0094	2.6651e-05	gi|514732530|ref|XP_004957453.1|	514732530	682	0	PREDICTED: two-component response regulator-like PRR95 isoform X1 [Setaria italica]	gi|32977746|dbj|AK067728.1|	32977746	479	1e-130	Oryza sativa Japonica Group cDNA clone:J013116P12, full insert sequence
	Traes_5DL_919324386	-1.3596	0.00060894	gi|223946065|gb|ACN27116.1|	223946065	244	3e-79	unknown [Zea mays]	gi|932283291|gb|CP012617.1|	932283291	174	3e-39	Oryza sativa Indica Group cultivar RP Bio-226 chromosome 9 sequence
	Traes_5DL_92CBBE968	-1.2454	3.0368e-08	gi|695023057|ref|XP_009398678.1|	695023057	235	8e-68	PREDICTED: transcription factor MYB44-like [Musa acuminata subsp. malaccensis]	gi|323388626|gb|HQ858706.1|	323388626	97.1	1e-15	Zea mays clone UT1162 MYB-RELATED transcription factor mRNA, partial cds
	Traes_5DL_94F2D0C73	-2.9215	3.9243e-06	gi|242045398|ref|XP_002460570.1|	242045398	613	0	hypothetical protein SORBIDRAFT_02g030940 [Sorghum bicolor]	gi|670421279|ref|XR_555453.1|	670421279	1042	0	PREDICTED: Zea mays LOC100284811 (pco091663a), transcript variant X2, misc_RNA
	Traes_5DL_95DBDBAD1	-1.4606	5.3478e-08	gi|126583397|gb|ABO21681.1|	126583397	363	1e-124	ferritin 3 [Triticum aestivum]	gi|554787865|dbj|AK425541.1|	554787865	811	0	Brachypodium distachyon mRNA, clone: PL016C01-A-008_P02
	Traes_5DL_96E112714	-1.1923	0.00038957	gi|944082896|gb|KQK18248.1|	944082896	130	3e-33	hypothetical protein BRADI_1g39923 [Brachypodium distachyon]	gi|50509378|dbj|AP005165.4|	50509378	106	1e-18	Oryza sativa Japonica Group genomic DNA, chromosome 7, BAC clone:OSJNBa0057M23
	Traes_5DL_A7B727074	-0.88218	0.0011423	gi|242067267|ref|XP_002448910.1|	242067267	267	7e-84	hypothetical protein SORBIDRAFT_05g001340 [Sorghum bicolor]	gi|32986987|dbj|AK101778.1|	32986987	462	9e-126	Oryza sativa Japonica Group cDNA clone:J033064O15, full insert sequence
	Traes_5DL_A98953CFA	-1.9588	1.6485e-05	gi|514813932|ref|XP_004981746.1|	514813932	554	0	PREDICTED: two pore potassium channel a-like [Setaria italica]	gi|721606169|ref|XM_003559410.2|	721606169	1098	0	PREDICTED: Brachypodium distachyon two pore potassium channel a (LOC100838945), mRNA
	Traes_5DL_AA35A6840	-1.4197	2.087e-07	gi|226509704|ref|NP_001147062.1|	226509704	449	6e-150	uncharacterized protein LOC100280671 [Zea mays]	gi|670421030|ref|XM_008653161.1|	670421030	795	0	PREDICTED: Zea mays LOC100280671 (pco126160), transcript variant X1, mRNA
	Traes_5DL_AC5E58001	-0.86511	0.0014224	gi|195647108|gb|ACG43022.1|	195647108	617	0	ATP binding protein [Zea mays]	gi|670424780|ref|XM_008654845.1|	670424780	1230	0	PREDICTED: Zea mays tyrosine-protein kinase TXK-like (LOC103633160), transcript variant X1, mRNA
	Traes_5DL_ACAAADA59	-1.4712	4.3101e-05	-	-	-	-	-	gi|151421243|dbj|AK248227.1|	151421243	67.6	3e-07	Hordeum vulgare subsp. vulgare cDNA clone: FLbaf168e06, mRNA sequence
	Traes_5DL_BA58FDAD6	-1.1877	0.00014323	gi|669031379|emb|CDM86331.1|	669031379	2438	0	unnamed protein product [Triticum aestivum]	gi|32977917|dbj|AK067899.1|	32977917	656	0	Oryza sativa Japonica Group cDNA clone:J013122C21, full insert sequence
	Traes_5DL_BB2DEEC83	-1.206	3.8352e-07	gi|226531223|ref|NP_001140793.1|	226531223	94.4	4e-18	uncharacterized protein LOC100272868 [Zea mays]	gi|514729690|ref|XM_004956702.1|	514729690	835	0	PREDICTED: Setaria italica probable cinnamyl alcohol dehydrogenase 8D (LOC101757369), mRNA
	Traes_5DL_BCEFD69DA	-1.0334	8.7987e-05	gi|195651449|gb|ACG45192.1|	195651449	629	0	bifunctional 3-phosphoadenosine 5-phosphosulfate synthetase [Zea mays]	gi|162463127|ref|NM_001111407.1|	162463127	1158	0	Zea mays ATP sulfurylase (LOC541653), mRNA
	Traes_5DL_BF8B2E6D8	-2.2977	0.0011901	gi|669029992|emb|CDM84376.1|	669029992	585	0	unnamed protein product [Triticum aestivum]	gi|242042845|ref|XM_002459249.1|	242042845	486	6e-133	Sorghum bicolor hypothetical protein, mRNA
	Traes_5DL_BFCBF91DE	-3.6999	9.2261e-05	gi|242038161|ref|XP_002466475.1|	242038161	275	5e-88	hypothetical protein SORBIDRAFT_01g008460 [Sorghum bicolor]	gi|56713914|gb|AY679130.1|	56713914	351	1e-92	Zea mays putative calmodulin (Umi12) mRNA, partial cds
	Traes_5DL_C5A01ADE3	-3.3791	9.0192e-10	gi|530278498|gb|AGT16475.1|	530278498	338	9e-113	senescence-associated protein [Saccharum hybrid cultivar R570]	gi|29367552|gb|AY224518.1|	29367552	604	1e-168	Oryza sativa (japonica cultivar-group) isolate 20462 senescence-associated protein-like protein mRNA, complete cds
	Traes_5DL_C81757E17	-0.85045	0.00072053	gi|475581821|gb|EMT18953.1|	475581821	534	0	Pyridoxal phosphate phosphatase [Aegilops tauschii]	gi|242032192|ref|XM_002463446.1|	242032192	1107	0	Sorghum bicolor hypothetical protein, mRNA
	Traes_5DL_C906A9208	-1.4308	0.00075158	gi|242044368|ref|XP_002460055.1|	242044368	162	3e-44	hypothetical protein SORBIDRAFT_02g022090 [Sorghum bicolor]	gi|743818443|ref|XM_010932925.1|	743818443	200	5e-47	PREDICTED: Elaeis guineensis probable protein phosphatase 2C 24 (LOC105052185), mRNA
	Traes_5DL_C90D056D4	-1.6895	2.1902e-09	gi|573926244|ref|XP_006650656.1|	573926244	121	3e-31	PREDICTED: uncharacterized protein LOC102714716, partial [Oryza brachyantha]	gi|242386125|emb|FP098731.1|	242386125	171	4e-38	Phyllostachys edulis cDNA clone: bphyem109a06, full insert sequence
	Traes_5DL_CAA2E6646	-2.6302	0.00026065	gi|226502604|ref|NP_001147572.1|	226502604	838	0	flavonoid 3-monooxygenase [Zea mays]	gi|242049421|ref|XM_002462410.1|	242049421	1504	0	Sorghum bicolor hypothetical protein, mRNA
	Traes_5DL_D1D0CA79E	-1.1768	0.0017137	gi|357155424|ref|XP_003577115.1|	357155424	304	8e-97	PREDICTED: NAC transcription factor 29-like [Brachypodium distachyon]	gi|115483930|ref|NM_001072159.1|	115483930	436	5e-118	Oryza sativa Japonica Group Os11g0126900 (Os11g0126900) mRNA, complete cds
	Traes_5DL_D2B6DDD83	-1.3916	3.4939e-05	gi|204304703|gb|ACH99202.1|	204304703	468	2e-165	1-aminocyclopropane-1-carboxylate oxidase [Saccharum officinarum]	gi|32968314|dbj|AK058296.1|	32968314	1120	0	Oryza sativa Japonica Group cDNA clone:001-013-F04, full insert sequence
	Traes_5DL_D4DB081FF	-1.2497	7.2689e-08	gi|937933395|dbj|BAT08310.1|	937933395	755	0	Os09g0442600, partial [Oryza sativa Japonica Group]	gi|670366351|ref|XM_008666392.1|	670366351	907	0	PREDICTED: Zea mays uncharacterized LOC103643236 (LOC103643236), transcript variant X2, mRNA
	Traes_5DL_D615772DD	-1.2409	1.699e-07	gi|218201092|gb|EEC83519.1|	218201092	585	0	hypothetical protein OsI_29108 [Oryza sativa Indica Group]	gi|670420870|ref|XM_008653074.1|	670420870	1192	0	PREDICTED: Zea mays LOC100279247 (pco140653a), transcript variant X1, mRNA
	Traes_5DL_D859AA635	-0.93547	0.00014567	gi|218193362|gb|EEC75789.1|	218193362	492	1e-167	hypothetical protein OsI_12718 [Oryza sativa Indica Group]	gi|297722376|ref|NM_001186623.1|	297722376	202	2e-47	Oryza sativa Japonica Group Os03g0632800 (Os03g0632800) mRNA, complete cds
	Traes_5DL_DA208BF44	-6.1548	3.9137e-06	gi|475612224|gb|EMT28336.1|	475612224	1184	0	Putative LRR receptor-like serine/threonine-protein kinase [Aegilops tauschii]	gi|87280661|gb|DQ355955.1|	87280661	263	2e-65	Oryza sativa (indica cultivar-group) cultivar Teqing receptor kinase (TRKg) pseudogene, complete sequence; receptor kinase TRKc (TRKc) gene, complete cds; and receptor kinase (TRKh) and receptor kinase (TRKi) pseudogenes, complete sequence
	Traes_5DL_DE006BD75	-4.4796	0.00084488	gi|475594532|gb|EMT22712.1|	475594532	981	0	Putative LRR receptor-like serine/threonine-protein kinase [Aegilops tauschii]	gi|151418686|dbj|AK250037.1|	151418686	3031	0	Hordeum vulgare subsp. vulgare cDNA clone: FLbaf66c12, mRNA sequence
	Traes_5DL_DE79437B6	-0.798	0.0018289	gi|222641326|gb|EEE69458.1|	222641326	578	0	hypothetical protein OsJ_28860 [Oryza sativa Japonica Group]	gi|242048933|ref|XM_002462166.1|	242048933	1447	0	Sorghum bicolor hypothetical protein, mRNA
	Traes_5DL_E060E44EA	-1.8218	4.2884e-06	gi|346703194|emb|CBX25293.1|	346703194	95.1	3e-18	hypothetical_protein [Oryza brachyantha]	gi|932283359|gb|CP012619.1|	932283359	117	6e-22	Oryza sativa Indica Group cultivar RP Bio-226 chromosome 11 sequence
	Traes_5DL_E4F9A14FE	-0.946	0.0018931	gi|125546253|gb|EAY92392.1|	125546253	947	0	hypothetical protein OsI_14125 [Oryza sativa Indica Group]	gi|195637003|gb|EU965852.1|	195637003	1807	0	Zea mays clone 289360 mRNA sequence
	Traes_5DL_E83F92234	-1.5148	0.00069101	gi|26518520|gb|AAN78327.1|	26518520	1048	0	ATP-dependent Clp protease ATP-binding subunit precursor [Oryza sativa Indica Group]	gi|670404855|ref|XM_008645873.1|	670404855	1738	0	PREDICTED: Zea mays uncharacterized LOC100383653 (LOC100383653), transcript variant X1, mRNA
	Traes_5DL_E8460995E	-2.3309	0.0003112	gi|242037413|ref|XP_002466101.1|	242037413	565	0	hypothetical protein SORBIDRAFT_01g001260 [Sorghum bicolor]	gi|670408312|ref|XM_008647304.1|	670408312	778	0	PREDICTED: Zea mays uncharacterized protein At4g15970-like (LOC103626941), transcript variant X2, mRNA
	Traes_5DL_E84F45C38	-1.64	2.4187e-05	gi|108711603|gb|ABF99398.1|	108711603	112	4e-24	expressed protein [Oryza sativa Japonica Group]	gi|669026884|emb|HG670306.1|	669026884	78.7	4e-10	Triticum aestivum chromosome 3B, genomic scaffold, cultivar Chinese Spring
	Traes_5DL_E96693018	-1.1152	2.1749e-06	gi|944054996|gb|KQJ90634.1|	944054996	503	3e-168	hypothetical protein BRADI_4g32967 [Brachypodium distachyon]	gi|932283291|gb|CP012617.1|	932283291	1134	0	Oryza sativa Indica Group cultivar RP Bio-226 chromosome 9 sequence
	Traes_5DL_F6E1F65C2	-0.85717	0.001483	gi|75147121|sp|Q84M47.1|APRL5_ORYSJ	75147121	359	3e-112	RecName: Full=5'-adenylylsulfate reductase-like 5; AltName: Full=Adenosine 5'-phosphosulfate reductase-like 5; Short=APR-like 5; Short=OsAPRL5; Flags: Precursor	gi|932282751|gb|CP012611.1|	932282751	106	4e-18	Oryza sativa Indica Group cultivar RP Bio-226 chromosome 3 sequence
	Traes_5DL_F7C61A149	-2.7271	4.8427e-08	gi|226502604|ref|NP_001147572.1|	226502604	837	0	flavonoid 3-monooxygenase [Zea mays]	gi|835934509|ref|XM_004956881.2|	835934509	1509	0	PREDICTED: Setaria italica cytochrome P450 71A1-like (LOC101762915), transcript variant X2, mRNA
	Traes_5DL_F8A60AE39	-3.4113	1.5056e-07	gi|4521272|dbj|BAA76309.1|	4521272	226	5e-74	early light-inducible protein [Triticum aestivum]	gi|326490448|dbj|AK353669.1|	326490448	647	0	Hordeum vulgare subsp. vulgare mRNA for predicted protein, complete cds, clone: NIASHv1001P09
	Traes_5DL_FAD2E5AE6	-1.4179	4.9854e-05	gi|1002867661|ref|XP_006660917.2|	1002867661	178	2e-49	PREDICTED: aspartic proteinase-like protein 1, partial [Oryza brachyantha]	gi|242384518|emb|FP098117.1|	242384518	300	5e-77	Phyllostachys edulis cDNA clone: bphylf046c24, full insert sequence
	Traes_5DS_00D08AD3E	-2.7483	3.9944e-05	gi|242046938|ref|XP_002461215.1|	242046938	66.2	3e-10	hypothetical protein SORBIDRAFT_02g042950 [Sorghum bicolor]	-	-	-	-	-
	Traes_5DS_03A1B4A4F	-1.8974	5.1252e-10	gi|1002874046|ref|XP_015698377.1|	1002874046	761	0	PREDICTED: LOW QUALITY PROTEIN: receptor-like protein kinase HAIKU2 [Oryza brachyantha]	gi|960488960|ref|XM_003579052.3|	960488960	728	0	PREDICTED: Brachypodium distachyon receptor-like protein kinase HAIKU2 (LOC100828440), mRNA
	Traes_5DS_0FDC4C1CE	-4.1801	7.3481e-08	gi|15289797|dbj|BAB63496.1|	15289797	737	0	putative monosaccharide transport protein [Oryza sativa Japonica Group]	gi|670390044|ref|XM_008677153.1|	670390044	1598	0	PREDICTED: Zea mays sugar transport protein 1-like (LOC103651510), mRNA
	Traes_5DS_13C2391DC	-1.556	4.4091e-11	gi|125579890|gb|EAZ21036.1|	125579890	239	4e-72	hypothetical protein OsJ_36683 [Oryza sativa Japonica Group]	gi|937940524|dbj|AP014968.1|	937940524	172	1e-38	Oryza sativa Japonica Group DNA, chromosome 12, cultivar: Nipponbare, complete sequence
	Traes_5DS_4A3E02637	-1.2777	0.00032499	gi|1002875150|ref|XP_015698682.1|	1002875150	750	0	PREDICTED: calmodulin-binding protein 60 A-like isoform X2 [Oryza brachyantha]	gi|960488675|ref|XM_010240610.2|	960488675	202	6e-47	PREDICTED: Brachypodium distachyon kinesin-4-like (LOC100832573), mRNA
	Traes_5DS_53F8C78FA	-1.7165	4.4502e-10	gi|77557144|gb|ABA99940.1|	77557144	232	5e-66	Leucine Rich Repeat family protein, expressed [Oryza sativa Japonica Group]	gi|937940524|dbj|AP014968.1|	937940524	95.3	2e-15	Oryza sativa Japonica Group DNA, chromosome 12, cultivar: Nipponbare, complete sequence
	Traes_5DS_5C90E7DBF	-1.7329	0.00039076	gi|670422216|ref|XP_008652034.1|	670422216	575	0	PREDICTED: flavonoid 3'-monooxygenase-like [Zea mays]	gi|297601402|ref|NM_001057319.2|	297601402	869	0	Oryza sativa Japonica Group Os03g0650200 (Os03g0650200) mRNA, complete cds
	Traes_5DS_6CBA32EA1	-2.0842	2.3242e-05	gi|692148147|gb|AIR95788.1|	692148147	447	3e-147	WD40 protein [Triticum aestivum]	gi|115454188|ref|NM_001057230.1|	115454188	756	0	Oryza sativa Japonica Group Os03g0625300 (Os03g0625300) mRNA, complete cds
	Traes_5DS_947703B41	-1.483	0.0012098	gi|20177637|gb|AAM14692.1|AC097446_21	20177637	305	6e-98	Putative protein kinase [Oryza sativa Japonica Group]	gi|702442401|ref|XM_010025647.1|	702442401	63.9	9e-06	PREDICTED: Eucalyptus grandis phosphoenolpyruvate carboxylase kinase 1-like (LOC104414506), transcript variant X1, mRNA
	Traes_5DS_A586F7675	-0.82333	0.00019184	gi|242090039|ref|XP_002440852.1|	242090039	1255	0	hypothetical protein SORBIDRAFT_09g008220 [Sorghum bicolor]	gi|743756306|ref|XM_010917849.1|	743756306	1227	0	PREDICTED: Elaeis guineensis trifunctional UDP-glucose 4,6-dehydratase/UDP-4-keto-6-deoxy-D-glucose 3,5-epimerase/UDP-4-keto-L-rhamnose-reductase RHM3-like (LOC105041054), mRNA
	Traes_5DS_AB49D55A9	-0.9155	1.5969e-05	gi|125586228|gb|EAZ26892.1|	125586228	122	5e-28	hypothetical protein OsJ_10817 [Oryza sativa Japonica Group]	gi|670363502|ref|XM_008657347.1|	670363502	207	4e-49	PREDICTED: Zea mays neurofilament heavy polypeptide-like (LOC103634750), transcript variant X2, mRNA
	Traes_5DS_B794DCAD0	-0.89658	0.0012521	gi|222617532|gb|EEE53664.1|	222617532	526	0	hypothetical protein OsJ_36988 [Oryza sativa Japonica Group]	gi|835946765|ref|XM_004963260.2|	835946765	313	8e-81	PREDICTED: Setaria italica ankyrin repeat and KH domain-containing protein 1-like (LOC101783493), transcript variant X1, mRNA
	Traes_5DS_BE4C8D436	-2.2406	0.00079679	gi|226500334|ref|NP_001150025.1|	226500334	347	1e-112	gibberellin receptor GID1L2 [Zea mays]	gi|326487939|dbj|AK358596.1|	326487939	750	0	Hordeum vulgare subsp. vulgare mRNA for predicted protein, complete cds, clone: NIASHv1079J11
	Traes_5DS_D165422B3	-0.85569	0.0005724	gi|670365162|ref|XP_008661578.1|	670365162	846	0	PREDICTED: extra-large guanine nucleotide-binding protein 1 [Zea mays]	gi|391417472|gb|BT086498.2|	391417472	1197	0	Zea mays full-length cDNA clone ZM_BFc0172M18 mRNA, complete cds
	Traes_5DS_D92348F2E	-1.6443	8.7031e-08	gi|514755642|ref|XP_004963332.1|	514755642	746	0	PREDICTED: protein NRT1/ PTR FAMILY 2.11-like [Setaria italica]	gi|32978076|dbj|AK068058.1|	32978076	900	0	Oryza sativa Japonica Group cDNA clone:J013132P13, full insert sequence
	Traes_5DS_DF8E59628	-4.5895	1.194e-11	gi|514727911|ref|XP_004956337.1|	514727911	456	3e-158	PREDICTED: cinnamoyl-CoA reductase 2-like [Setaria italica]	gi|21210141|gb|AY107063.1|	21210141	71.3	5e-08	Zea mays PCO100324 mRNA sequence
	Traes_5DS_E868D18F7	-2.0459	0.0016737	gi|1035926085|gb|OAY55673.1|	1035926085	214	2e-68	hypothetical protein MANES_03G171800 [Manihot esculenta]	gi|242383116|emb|FP097313.1|	242383116	392	5e-105	Phyllostachys edulis cDNA clone: bphyem122g04, full insert sequence
	Traes_5DS_EA2F39971	-3.2493	1.8473e-10	gi|836026996|ref|XP_012698264.1|	836026996	726	0	PREDICTED: probable glucan 1,3-beta-glucosidase A [Setaria italica]	gi|226497649|ref|NM_001157302.1|	226497649	773	0	Zea mays cellulase containing protein (LOC100284407), mRNA
	Traes_5DS_F49283B77	-3.0051	1.1576e-08	gi|1002875755|ref|XP_015698853.1|	1002875755	500	1e-166	PREDICTED: calmodulin-binding protein 60 D-like isoform X3 [Oryza brachyantha]	gi|955716002|ref|XM_004962729.3|	955716002	161	6e-35	PREDICTED: Setaria italica protein SAR DEFICIENT 1-like (LOC101778102), transcript variant X1, mRNA
	Traes_6BL_019049831	-1.3251	0.00075555	gi|226531636|ref|NP_001146944.1|	226531636	55.5	6e-06	uncharacterized protein LOC100280553 [Zea mays]	gi|46390120|dbj|AP004119.3|	46390120	209	8e-50	Oryza sativa Japonica Group genomic DNA, chromosome 2, BAC clone:OJ1288_G09
	Traes_6BL_190F6DF901	-0.88702	0.0018424	gi|242096862|ref|XP_002438921.1|	242096862	265	0	hypothetical protein SORBIDRAFT_10g028270 [Sorghum bicolor]	gi|116013619|dbj|AK240669.1|	116013619	329	2e-85	Oryza sativa Japonica Group cDNA, clone: J033066N05, full insert sequence
	Traes_6BL_61D83E262	-0.93792	0.00037313	gi|15028467|gb|AAK81729.1|AF395537_1	15028467	436	3e-147	soluble starch synthase II-2 [Oryza sativa]	gi|573920559|ref|XM_006647818.1|	573920559	669	0	PREDICTED: Oryza brachyantha soluble starch synthase 2-2, chloroplastic/amyloplastic-like (LOC102722184), mRNA
	Traes_6BL_6C45F77A3	-1.1332	0.00015825	-	-	-	-	-	gi|669026884|emb|HG670306.1|	669026884	211	5e-50	Triticum aestivum chromosome 3B, genomic scaffold, cultivar Chinese Spring
	Traes_6BL_71E5A9F3D	-0.76105	0.0015256	gi|670393078|ref|XP_008676940.1|	670393078	402	7e-135	PREDICTED: uncharacterized protein LOC100276256 isoform X1 [Zea mays]	gi|670393079|ref|XM_008678719.1|	670393079	435	2e-117	PREDICTED: Zea mays uncharacterized LOC100276256 (LOC100276256), transcript variant X2, mRNA
	Traes_6BL_742F10EF3	-0.98503	0.00031624	gi|514715146|ref|XP_004953172.1|	514715146	363	2e-125	PREDICTED: aquaporin PIP2-4 [Setaria italica]	gi|835915937|ref|XM_004953115.2|	835915937	189	7e-44	PREDICTED: Setaria italica aquaporin PIP2-4 (LOC101753029), mRNA
	Traes_6BL_75B0276B5	-0.86649	0.0013452	gi|242066090|ref|XP_002454334.1|	242066090	873	0	hypothetical protein SORBIDRAFT_04g028890 [Sorghum bicolor]	gi|195613999|gb|EU956712.1|	195613999	1242	0	Zea mays clone 1571354 spotted leaf protein 11 mRNA, complete cds
	Traes_6BL_798EC1015	-2.5318	0.00034949	gi|212275710|ref|NP_001131005.1|	212275710	349	7e-119	uncharacterized protein LOC100192110 precursor [Zea mays]	gi|212275709|ref|NM_001137533.1|	212275709	682	0	Zea mays uncharacterized LOC100192110 (pco076023), mRNA
	Traes_6BL_88E2FBDC9	-1.1243	2.6894e-06	gi|475560192|gb|EMT13508.1|	475560192	689	0	Cyclin-dependent kinase G-2 [Aegilops tauschii]	gi|573922464|ref|XM_006648753.1|	573922464	1312	0	PREDICTED: Oryza brachyantha cyclin-dependent kinase G-1-like (LOC102701242), mRNA
	Traes_6BL_8D21A769D	-1.1398	6.9293e-06	gi|413939349|gb|AFW73900.1|	413939349	703	0	hypothetical protein ZEAMMB73_176333 [Zea mays]	gi|242094903|ref|XM_002437897.1|	242094903	608	1e-169	Sorghum bicolor hypothetical protein, mRNA
	Traes_6BL_8ECA4665C	-2.8478	5.6513e-22	gi|514761146|ref|XP_004964714.1|	514761146	540	0	PREDICTED: putative clathrin assembly protein At5g35200 [Setaria italica]	gi|375152235|gb|JF747447.1|	375152235	329	1e-85	Lolium perenne clathrin assembly protein AP180 short form-like protein mRNA, partial cds
	Traes_6BL_ADE1875EF	-1.4354	0.00041209	gi|61657606|emb|CAI65404.1|	61657606	93.2	2e-18	dehydrin [Triticum turgidum subsp. durum]	gi|399658266|gb|JN681186.1|	399658266	813	0	Triticum durum LEA protein (Cor410b) gene, complete cds
	Traes_6BL_B31B1C1BF	-0.84233	0.00076274	gi|293335891|ref|NP_001169413.1|	293335891	514	1e-178	uncharacterized protein LOC100383282 [Zea mays]	gi|242062503|ref|XM_002452496.1|	242062503	896	0	Sorghum bicolor hypothetical protein, mRNA
	Traes_6BL_B8497D305	-1.3886	0.00015159	gi|670409435|ref|XP_008645957.1|	670409435	149	1e-39	PREDICTED: gibberellin 2-beta-dioxygenase 8-like isoform X1 [Zea mays]	gi|32969063|dbj|AK059045.1|	32969063	268	1e-67	Oryza sativa Japonica Group cDNA clone:001-021-D08, full insert sequence
	Traes_6BL_BE49FDA0B	-1.4731	0.0008277	gi|413936286|gb|AFW70837.1|	413936286	300	5e-101	hypothetical protein ZEAMMB73_062763 [Zea mays]	gi|32985383|dbj|AK100174.1|	32985383	741	0	Oryza sativa Japonica Group cDNA clone:J023027A16, full insert sequence
	Traes_6BL_C96F626D9	-2.6922	0.0002973	gi|242062380|ref|XP_002452479.1|	242062380	99	1e-18	hypothetical protein SORBIDRAFT_04g026560 [Sorghum bicolor]	gi|222154090|gb|FJ594467.1|	222154090	2158	0	Phyllostachys edulis phenylalanine ammonia-lyase (PAL1) mRNA, complete cds
	Traes_6BL_CB82A5A65	-1.2329	1.1418e-05	gi|253760787|ref|XP_002489011.1|	253760787	593	0	hypothetical protein SORBIDRAFT_0498s002010 [Sorghum bicolor]	gi|835918023|ref|XM_004954187.2|	835918023	798	0	PREDICTED: Setaria italica probable protein phosphatase 2C 27 (LOC101759514), mRNA
	Traes_6BL_D26547564	-0.90277	0.00062705	gi|45735826|dbj|BAD12861.1|	45735826	1217	0	putative fimbrin [Oryza sativa Japonica Group]	gi|226503006|ref|NM_001154417.1|	226503006	2346	0	Zea mays fimbrin 1 (LOC100281499), mRNA
	Traes_6BL_E5A9546C9	-3.3953	0.0012899	gi|297242044|gb|ADI24681.1|	297242044	127	1e-96	Myb3 [Leymus racemosus]	gi|326509220|dbj|AK360318.1|	326509220	560	3e-155	Hordeum vulgare subsp. vulgare mRNA for predicted protein, complete cds, clone: NIASHv1115H06
	Traes_6BL_E928B119E	-1.317	0.00096658	gi|670371063|ref|XP_008666783.1|	670371063	442	1e-143	PREDICTED: uncharacterized protein LOC103645525 [Zea mays]	gi|21912477|emb|AL606645.2|	21912477	340	8e-89	Oryza sativa genomic DNA, chromosome 4, BAC clone: OSJNBa0053K19, complete sequence
	Traes_6BL_F44E00093	-0.74798	0.0014297	gi|475423167|gb|EMT01075.1|	475423167	53.9	1e-05	hypothetical protein F775_00596 [Aegilops tauschii]	gi|669026884|emb|HG670306.1|	669026884	97.1	8e-16	Triticum aestivum chromosome 3B, genomic scaffold, cultivar Chinese Spring
	Traes_6BS_16D4B4B69	-0.79947	0.001471	gi|670403167|ref|XP_008681487.1|	670403167	1020	0	PREDICTED: uncharacterized protein LOC100273833 isoform X2 [Zea mays]	gi|670403164|ref|XM_008683263.1|	670403164	1583	0	PREDICTED: Zea mays uncharacterized LOC100273833 (LOC100273833), transcript variant X1, mRNA
	Traes_6BS_302C54943	-1.0173	1.2746e-05	gi|695051336|ref|XP_009413690.1|	695051336	239	1e-66	PREDICTED: cyclin-T1-2-like [Musa acuminata subsp. malaccensis]	gi|242063951|ref|XM_002453220.1|	242063951	326	3e-84	Sorghum bicolor hypothetical protein, mRNA
	Traes_6BS_4603D7E44	-1.0134	0.00020257	gi|77556548|gb|ABA99344.1|	77556548	505	2e-152	AT hook motif-containing protein, putative [Oryza sativa Japonica Group]	gi|669026884|emb|HG670306.1|	669026884	248	1e-60	Triticum aestivum chromosome 3B, genomic scaffold, cultivar Chinese Spring
	Traes_6BS_6EB291BBA	-4.1915	6.6699e-05	gi|125539641|gb|EAY86036.1|	125539641	58.2	4e-06	hypothetical protein OsI_07399 [Oryza sativa Indica Group]	gi|383100758|emb|HE774676.1|	383100758	97.1	1e-15	Triticum aestivum chromosome arm 3DS-specific BAC library, contig ctg447
	Traes_6BS_7CD68C354	-1.4486	5.5773e-06	gi|413943438|gb|AFW76087.1|	413943438	78.6	2e-13	hypothetical protein ZEAMMB73_702542 [Zea mays]	gi|937901440|dbj|AP014958.1|	937901440	124	5e-24	Oryza sativa Japonica Group DNA, chromosome 2, cultivar: Nipponbare, complete sequence
	Traes_6BS_814D20B55	-1.0549	8.5465e-06	gi|944264674|gb|KQL28914.1|	944264674	836	0	hypothetical protein SETIT_016899mg [Setaria italica]	gi|32970756|dbj|AK060738.1|	32970756	1594	0	Oryza sativa Japonica Group cDNA clone:001-032-C08, full insert sequence
	Traes_6BS_81C9A2EC2	-0.80077	0.00078656	gi|573918383|ref|XP_006646833.1|	573918383	65.9	6e-08	PREDICTED: titin-like [Oryza brachyantha]	gi|359301483|gb|JN969603.1|	359301483	65.8	6e-06	Lolium perenne retrotransposon Lotte_7D23_1 and transposon retrotransposon Camilla_7D23_1, complete sequence; and VRN1 (Lp_7D23_1) gene, complete cds
	Traes_6BS_8435B346B	-0.99346	0.00025721	gi|242063910|ref|XP_002453244.1|	242063910	403	5e-138	hypothetical protein SORBIDRAFT_04g002440 [Sorghum bicolor]	gi|670393310|ref|XM_008678833.1|	670393310	582	5e-162	PREDICTED: Zea mays uncharacterized LOC100279074 (LOC100279074), transcript variant X2, mRNA
	Traes_6BS_85060586F	-1.0752	9.857e-05	gi|413926244|gb|AFW66176.1|	413926244	672	0	hypothetical protein ZEAMMB73_311383 [Zea mays]	gi|116632681|emb|CT832485.1|	116632681	809	0	Oryza sativa (indica cultivar-group) cDNA clone:OSIGCPI204L23, full insert sequence
	Traes_6BS_851915C85	-0.95985	0.00082134	gi|413926441|gb|AFW66373.1|	413926441	695	0	hypothetical protein ZEAMMB73_486693 [Zea mays]	gi|514709351|ref|XR_214442.1|	514709351	1190	0	PREDICTED: Setaria italica uncharacterized LOC101753700 (LOC101753700), transcript variant X3, misc_RNA
	Traes_6BS_A7E8FB1CF	-2.3646	1.6507e-05	gi|944241135|gb|KQL05443.1|	944241135	330	3e-105	hypothetical protein SETIT_004556mg, partial [Setaria italica]	gi|32976244|dbj|AK066226.1|	32976244	640	5e-179	Oryza sativa Japonica Group cDNA clone:J013057K13, full insert sequence
	Traes_6BS_AA30AA645	-1.3649	0.00073332	gi|1002244732|ref|XP_015626554.1|	1002244732	1233	0	PREDICTED: putative leucine-rich repeat receptor-like serine/threonine-protein kinase At2g19230 isoform X4 [Oryza sativa Japonica Group]	gi|51535958|dbj|AP005412.3|	51535958	405	3e-108	Oryza sativa Japonica Group genomic DNA, chromosome 2, BAC clone:OSJNBa0050G13
	Traes_6DL_0CE0B6493	-1.0389	7.286e-06	gi|944267264|gb|KQL31504.1|	944267264	303	2e-98	hypothetical protein SETIT_018214mg [Setaria italica]	gi|32993691|dbj|AK108482.1|	32993691	588	1e-163	Oryza sativa Japonica Group cDNA clone:002-143-F05, full insert sequence
	Traes_6DL_0E77344CB	-5.9059	1.3388e-17	gi|670448159|ref|XP_008664308.1|	670448159	565	0	PREDICTED: LOW QUALITY PROTEIN: putative mannan endo-1,4-beta-mannosidase 9 [Zea mays]	gi|573922985|ref|XM_006649011.1|	573922985	298	3e-76	PREDICTED: Oryza brachyantha putative mannan endo-1,4-beta-mannosidase 9-like (LOC102713802), mRNA
	Traes_6DL_128E95046	-5.0702	8.9594e-18	gi|670408969|ref|XP_008645759.1|	670408969	494	3e-171	PREDICTED: E3 ubiquitin-protein ligase PUB23-like [Zea mays]	gi|115446554|ref|NM_001053592.1|	115446554	837	0	Oryza sativa Japonica Group Os02g0539200 (Os02g0539200) mRNA, complete cds
	Traes_6DL_16E4BEA311	-0.99082	6.102e-06	gi|672158154|ref|XP_008798807.1|	672158154	426	9e-145	PREDICTED: phospholipase A1-Ibeta2, chloroplastic [Phoenix dactylifera]	gi|49387501|dbj|AP002485.2|	49387501	1439	0	Oryza sativa Japonica Group genomic DNA, chromosome 2, BAC clone:P0491E01
	Traes_6DL_1BAFABCC2	-3.0864	1.1484e-12	gi|1035947820|gb|OAY71751.1|	1035947820	350	9e-119	Endochitinase EP3 [Ananas comosus]	gi|835910223|ref|XM_004952977.2|	835910223	787	0	PREDICTED: Setaria italica chitinase 6-like (LOC101762889), mRNA
	Traes_6DL_1D8021930	-1.9103	5.8783e-07	gi|1181292|emb|CAA55192.1|	1181292	59.3	8e-09	dehydrin [Triticum turgidum subsp. durum]	gi|532003799|gb|KC963089.1|	532003799	185	7e-43	Hordeum vulgare subsp. vulgare cultivar Harrington dehydrin 7 (Dhn7) gene, complete cds
	Traes_6DL_2EC28BCDA	-1.1782	0.00017854	gi|226501760|ref|NP_001149383.1|	226501760	684	0	serine/threonine-protein kinase receptor [Zea mays]	gi|32988569|dbj|AK103360.1|	32988569	1336	0	Oryza sativa Japonica Group cDNA clone:J033126M21, full insert sequence
	Traes_6DL_2F10CE849	-1.4157	1.5597e-09	gi|937905177|dbj|BAS80231.1|	937905177	560	0	Os02g0670900, partial [Oryza sativa Japonica Group]	gi|37989140|dbj|AK119517.1|	37989140	1506	0	Oryza sativa Japonica Group cDNA clone:001-202-C05, full insert sequence
	Traes_6DL_3070121FB	-1.2394	0.00017571	gi|413924258|gb|AFW64190.1|	413924258	701	0	protein CYPRO4 [Zea mays]	gi|242063337|ref|XM_002452913.1|	242063337	1007	0	Sorghum bicolor hypothetical protein, mRNA
	Traes_6DL_340B35395	-2.3559	0.00010594	-	-	-	-	-	gi|323146297|gb|HQ730771.1|	323146297	490	2e-134	Secale cereale cultivar Lo152 Dhn3 gene, exon 2 and partial cds
	Traes_6DL_416FF03E2	-1.464	0.00014719	gi|326523805|dbj|BAJ93073.1|	326523805	58.5	6e-06	predicted protein, partial [Hordeum vulgare subsp. vulgare]	gi|226508799|ref|NM_001149491.1|	226508799	152	4e-32	Zea mays uncharacterized LOC100275414 (LOC100275414), mRNA
	Traes_6DL_427E15814	-1.2844	2.2886e-05	gi|670366751|ref|XP_008664788.1|	670366751	1334	0	PREDICTED: phosphatidylinositol 4-phosphate 5-kinase 9-like [Zea mays]	gi|836027782|ref|XM_004982639.2|	836027782	2196	0	PREDICTED: Setaria italica phosphatidylinositol 4-phosphate 5-kinase 9 (LOC101764856), mRNA
	Traes_6DL_4828F71E3	-1.6698	2.411e-10	gi|226495151|ref|NP_001143043.1|	226495151	81.3	3e-16	uncharacterized protein LOC100275511 [Zea mays]	gi|573923186|ref|XM_006649111.1|	573923186	102	1e-17	PREDICTED: Oryza brachyantha uncharacterized LOC102721246 (LOC102721246), mRNA
	Traes_6DL_597CC218D	-0.9099	0.0016587	gi|326509983|dbj|BAJ87208.1|	326509983	305	7e-101	predicted protein [Hordeum vulgare subsp. vulgare]	gi|49387474|dbj|AB182641.1|	49387474	651	0	Zea mays zcyb mRNA for cytochrome b561, complete cds
	Traes_6DL_5AB1334AC	-0.69366	0.0016405	gi|514720383|ref|XP_004954472.1|	514720383	1133	0	PREDICTED: uncharacterized protein LOC101777078 [Setaria italica]	gi|932282624|gb|CP012610.1|	932282624	686	0	Oryza sativa Indica Group cultivar RP Bio-226 chromosome 2 sequence
	Traes_6DL_5F7D8CF66	-1.7092	9.284e-05	gi|944086946|gb|KQK22298.1|	944086946	190	6e-50	hypothetical protein BRADI_1g66323 [Brachypodium distachyon]	gi|326489010|dbj|AK366914.1|	326489010	329	2e-85	Hordeum vulgare subsp. vulgare mRNA for predicted protein, partial cds, clone: NIASHv2048D18
	Traes_6DL_63F419296	-1.352	0.00077845	gi|514719484|ref|XP_004954244.1|	514719484	363	1e-118	PREDICTED: probable protein phosphatase 2C 27 [Setaria italica]	gi|253760786|ref|XM_002488966.1|	253760786	520	6e-143	Sorghum bicolor hypothetical protein (SORBIDRAFT_0498s002010) mRNA, complete cds
	Traes_6DL_67F5944C6	-1.1078	8.5841e-06	gi|670403990|ref|XP_008643641.1|	670403990	424	7e-146	PREDICTED: beta-expansin 4 isoform X1 [Zea mays]	gi|40363748|dbj|AB158404.1|	40363748	745	0	Triticum aestivum expB mRNA for putative beta-expansin, complete cds
	Traes_6DL_7892214C8	-4.3282	5.5616e-07	gi|226502486|ref|NP_001147181.1|	226502486	109	3e-26	ethylene-responsive element binding protein 2 [Zea mays]	gi|554788811|dbj|AK426461.1|	554788811	158	2e-34	Brachypodium distachyon mRNA, clone: PL016C01-A-014_I18
	Traes_6DL_7B2EC9B84	-4.4497	3.546e-18	gi|357137968|ref|XP_003570570.1|	357137968	105	4e-24	PREDICTED: ethylene-responsive transcription factor ERF109-like [Brachypodium distachyon]	gi|960478905|ref|XM_003570522.3|	960478905	95.3	2e-15	PREDICTED: Brachypodium distachyon ethylene-responsive transcription factor ERF109-like (LOC100834715), mRNA
	Traes_6DL_7CA12F7FB	-0.86828	0.00013109	gi|1002242463|ref|XP_015625452.1|	1002242463	827	0	PREDICTED: potassium transporter 25 isoform X1 [Oryza sativa Japonica Group]	gi|835915465|ref|XM_004953743.2|	835915465	1426	0	PREDICTED: Setaria italica potassium transporter 25 (LOC101756126), mRNA
	Traes_6DL_89F7A3672	-1.9994	1.4986e-09	gi|670402770|ref|XP_008681270.1|	670402770	560	0	PREDICTED: uncharacterized protein LOC100216724 isoform X1 [Zea mays]	gi|380447812|gb|JQ073564.1|	380447812	1068	0	Triticum aestivum cultivar HD 2687 trehalose phosphate phosphatase mRNA, partial cds
	Traes_6DL_972466D2A	-1.5509	0.00013083	gi|670397894|ref|XP_008679033.1|	670397894	409	5e-135	PREDICTED: protein NRT1/ PTR FAMILY 7.2-like isoform X1 [Zea mays]	gi|670397901|ref|XM_008680815.1|	670397901	902	0	PREDICTED: Zea mays protein NRT1/ PTR FAMILY 7.3-like (LOC103653994), transcript variant X5, mRNA
	Traes_6DL_9F446E9BC	-2.1069	0.00024833	gi|75255271|sp|Q6EP77.1|DRE1G_ORYSJ	75255271	54.3	4e-06	RecName: Full=Dehydration-responsive element-binding protein 1G; Short=Protein DREB1G	gi|60391859|gb|AY785907.1|	60391859	453	3e-123	Hordeum vulgare subsp. vulgare cultivar Morex HvCBF1 (CBF1) mRNA, partial cds
	Traes_6DL_A014E9069	-1.075	0.00045777	gi|125540457|gb|EAY86852.1|	125540457	75.1	3e-12	hypothetical protein OsI_08236 [Oryza sativa Indica Group]	gi|226504013|ref|NM_001150570.1|	226504013	488	1e-133	Zea mays uncharacterized LOC100276866 (LOC100276866), mRNA
	Traes_6DL_A5632FEC5	-1.985	2.3212e-11	gi|195618276|gb|ACG30968.1|	195618276	64.7	1e-10	protein binding protein [Zea mays]	gi|326514043|dbj|AK360965.1|	326514043	331	1e-86	Hordeum vulgare subsp. vulgare mRNA for predicted protein, complete cds, clone: NIASHv1129K12
	Traes_6DL_BC5CF98D1	-3.8876	4.0307e-06	gi|992160776|gb|KXG23581.1|	992160776	712	0	hypothetical protein SORBI_008G113000 [Sorghum bicolor]	gi|195609767|gb|EU954596.1|	195609767	1077	0	Zea mays clone 1472739 purple acid phosphatase precursor, mRNA, complete cds
	Traes_6DL_C215BACFD	-1.9004	1.7422e-08	gi|357150179|ref|XP_003575369.1|	357150179	830	0	PREDICTED: two-component response regulator-like PRR1 [Brachypodium distachyon]	gi|242062345|ref|XM_002452417.1|	242062345	1288	0	Sorghum bicolor hypothetical protein, mRNA
	Traes_6DL_C767972BA	-1.7576	0.00060609	gi|215769318|dbj|BAH01547.1|	215769318	99.8	2e-19	unnamed protein product [Oryza sativa Japonica Group]	gi|326525904|dbj|AK361925.1|	326525904	219	3e-52	Hordeum vulgare subsp. vulgare mRNA for predicted protein, partial cds, clone: NIASHv2001F01
	Traes_6DL_C9FEB9A0D	-1.4394	0.00081411	gi|475619029|gb|EMT30636.1|	475619029	161	2e-46	Putative cinnamyl alcohol dehydrogenase 5 [Aegilops tauschii]	gi|115482131|ref|NM_001071194.1|	115482131	246	2e-61	Oryza sativa Japonica Group Os10g0430200 (Os10g0430200) mRNA, complete cds
	Traes_6DL_CE0F53F45	-3.5566	0.00048935	gi|1002820952|gb|AMN87024.1|	1002820952	493	5e-172	hypothetical protein [Paspalum vaginatum]	gi|241984846|dbj|AK332106.1|	241984846	91.6	4e-14	Triticum aestivum cDNA, clone: WT003_C14, cultivar: Chinese Spring
	Traes_6DL_D4226802E	-2.1933	1.0759e-07	gi|573920715|ref|XP_006647955.1|	573920715	143	5e-41	PREDICTED: calmodulin-like protein 5-like [Oryza brachyantha]	gi|960454978|ref|XM_003560877.3|	960454978	189	8e-44	PREDICTED: Brachypodium distachyon uncharacterized LOC100825166 (LOC100825166), mRNA
	Traes_6DL_E00D38C9D	-2.8516	5.3257e-06	gi|474219951|gb|EMS59243.1|	474219951	58.5	1e-05	hypothetical protein TRIUR3_04537 [Triticum urartu]	gi|514758191|ref|XM_004963917.1|	514758191	520	1e-142	PREDICTED: Setaria italica uncharacterized LOC101771209 (LOC101771209), mRNA
	Traes_6DL_E31E7DEE8	-3.1712	0.0001896	gi|125541250|gb|EAY87645.1|	125541250	779	0	hypothetical protein OsI_09054 [Oryza sativa Indica Group]	gi|670410309|ref|XM_008648078.1|	670410309	1219	0	PREDICTED: Zea mays galactoside 2-alpha-L-fucosyltransferase-like (LOC103627780), transcript variant X1, mRNA
	Traes_6DL_FA861D610	-5.5437	3.9168e-06	gi|222623783|gb|EEE57915.1|	222623783	116	2e-28	hypothetical protein OsJ_08611 [Oryza sativa Japonica Group]	gi|937920774|dbj|AP014962.1|	937920774	231	2e-56	Oryza sativa Japonica Group DNA, chromosome 6, cultivar: Nipponbare, complete sequence
	Traes_6DL_FD6D63D1A	-2.2494	0.00058758	gi|218195400|gb|EEC77827.1|	218195400	103	4e-24	hypothetical protein OsI_17041 [Oryza sativa Indica Group]	gi|116638446|emb|CT835379.1|	116638446	337	3e-88	Oryza sativa (indica cultivar-group) cDNA clone:OSIGCRA103L01, full insert sequence
	Traes_6DS_146800223	-3.5705	4.3943e-16	gi|283006|pir||S28608	283006	74.3	2e-14	osc6 protein - rice [Oryza sativa]	gi|218141|dbj|D10983.1|RICANT2	218141	150	3e-32	Oryza sativa Japonica Group cDNA, clone:Osc6 abundantly expressed at microspore stage
	Traes_6DS_167471005	-3.2642	1.8049e-10	gi|1052189169|ref|XP_008799744.2|	1052189169	259	1e-79	PREDICTED: E3 ubiquitin-protein ligase PUB23-like [Phoenix dactylifera]	gi|670447274|ref|XM_008665596.1|	670447274	235	2e-57	PREDICTED: Zea mays E3 ubiquitin-protein ligase PUB23-like (LOC103642284), mRNA
	Traes_6DS_1A1B9F4BE	-3.2266	5.9778e-05	gi|514708856|ref|XP_004951642.1|	514708856	104	7e-25	PREDICTED: premnaspirodiene oxygenase-like [Setaria italica]	gi|46390032|dbj|AP003990.3|	46390032	163	2e-36	Oryza sativa Japonica Group genomic DNA, chromosome 2, BAC clone:OJ1073_F05
	Traes_6DS_1CE7CEA3C	-1.2665	8.7864e-06	gi|50252082|dbj|BAD28012.1|	50252082	535	0	unknown protein [Oryza sativa Japonica Group]	gi|32995627|dbj|AK110418.1|	32995627	1009	0	Oryza sativa Japonica Group cDNA clone:002-165-H08, full insert sequence
	Traes_6DS_260771856	-1.6979	1.1801e-05	gi|944057570|gb|KQJ93160.1|	944057570	125	4e-27	hypothetical protein BRADI_3g03010 [Brachypodium distachyon]	gi|242063951|ref|XM_002453220.1|	242063951	305	3e-78	Sorghum bicolor hypothetical protein, mRNA
	Traes_6DS_298A05A8D	-3.6988	0.00065126	gi|473957658|gb|EMS50987.1|	473957658	55.1	4e-06	(3S,6E)-nerolidol synthase 1, chloroplastic [Triticum urartu]	-	-	-	-	-
	Traes_6DS_2A2F4ED98	-1.0574	7.0805e-06	gi|242060678|ref|XP_002451628.1|	242060678	964	0	hypothetical protein SORBIDRAFT_04g004850 [Sorghum bicolor]	gi|115444512|ref|NM_001052571.1|	115444512	1720	0	Oryza sativa Japonica Group Os02g0173100 (Os02g0173100) mRNA, partial cds
	Traes_6DS_2EDFCBCA4	-4.4538	1.2291e-15	gi|721653594|ref|XP_003570902.2|	721653594	444	1e-150	PREDICTED: premnaspirodiene oxygenase-like [Brachypodium distachyon]	gi|223947378|gb|BT063076.1|	223947378	527	2e-145	Zea mays full-length cDNA clone ZM_BFc0022J17 mRNA, complete cds
	Traes_6DS_2F92B7BA8	-2.2021	9.0142e-16	gi|357150270|ref|XP_003575401.1|	357150270	731	0	PREDICTED: putative serine/threonine-protein kinase isoform X1 [Brachypodium distachyon]	gi|573918557|ref|XM_006646855.1|	573918557	1147	0	PREDICTED: Oryza brachyantha probable leucine-rich repeat receptor-like serine/threonine-protein kinase At3g14840-like (LOC102721235), transcript variant X1, mRNA
	Traes_6DS_52C0ACEDB	-0.83982	0.00032854	gi|743805195|ref|XP_010927378.1|	743805195	540	0	PREDICTED: PTI1-like tyrosine-protein kinase At3g15890 [Elaeis guineensis]	gi|242064269|ref|XM_002453379.1|	242064269	909	0	Sorghum bicolor hypothetical protein, mRNA
	Traes_6DS_625020012	-1.1815	8.2109e-05	gi|224033597|gb|ACN35874.1|	224033597	125	2e-32	unknown [Zea mays]	gi|32974989|dbj|AK064971.1|	32974989	254	2e-63	Oryza sativa Japonica Group cDNA clone:J013001B15, full insert sequence
	Traes_6DS_66382DCB4	-1.4777	0.0016515	gi|413926441|gb|AFW66373.1|	413926441	703	0	hypothetical protein ZEAMMB73_486693 [Zea mays]	gi|514709351|ref|XR_214442.1|	514709351	1223	0	PREDICTED: Setaria italica uncharacterized LOC101753700 (LOC101753700), transcript variant X3, misc_RNA
	Traes_6DS_70FBAE6A7	-1.4414	3.7573e-07	gi|125538637|gb|EAY85032.1|	125538637	654	0	hypothetical protein OsI_06389 [Oryza sativa Indica Group]	gi|670399896|ref|XM_008681617.1|	670399896	1223	0	PREDICTED: Zea mays allene oxide synthase 3-like (LOC103654805), mRNA
	Traes_6DS_82E1E85A4	-1.5453	4.1402e-05	gi|28564581|dbj|BAC57690.1|	28564581	749	0	putative receptor-like protein kinase [Oryza sativa Japonica Group]	gi|242043585|ref|XM_002459619.1|	242043585	110	2e-19	Sorghum bicolor hypothetical protein, mRNA
	Traes_6DS_850F8193A	-2.2034	0.00039653	gi|992169018|gb|KXG29486.1|	992169018	1157	0	hypothetical protein SORBI_004G042600 [Sorghum bicolor]	gi|51535958|dbj|AP005412.3|	51535958	239	2e-58	Oryza sativa Japonica Group genomic DNA, chromosome 2, BAC clone:OSJNBa0050G13
	Traes_6DS_8E81EA463	-0.8842	0.00016437	gi|222622109|gb|EEE56241.1|	222622109	107	6e-20	hypothetical protein OsJ_05250 [Oryza sativa Japonica Group]	gi|955708384|ref|XM_004951940.3|	955708384	233	6e-56	PREDICTED: Setaria italica golgin subfamily B member 1 (LOC101779234), transcript variant X2, mRNA
	Traes_6DS_A4F4028F3	-4.9953	1.0539e-07	gi|573921317|ref|XP_006648251.1|	573921317	679	0	PREDICTED: LOW QUALITY PROTEIN: probable terpene synthase 13-like [Oryza brachyantha]	gi|241986467|dbj|AK333728.1|	241986467	749	0	Triticum aestivum cDNA, clone: WT008_M07, cultivar: Chinese Spring
	Traes_6DS_CE90228D9	-4.7782	0.00090562	gi|326524339|dbj|BAK00553.1|	326524339	960	0	predicted protein [Hordeum vulgare subsp. vulgare]	gi|937931852|dbj|AP014965.1|	937931852	239	2e-58	Oryza sativa Japonica Group DNA, chromosome 9, cultivar: Nipponbare, complete sequence
	Traes_6DS_CFA474AC4	-3.5182	9.0175e-05	gi|944260570|gb|KQL24827.1|	944260570	305	7e-101	hypothetical protein SETIT_031952mg [Setaria italica]	gi|297608734|ref|NM_001068567.2|	297608734	182	2e-41	Oryza sativa Japonica Group Os08g0475000 (Os08g0475000) mRNA, complete cds
	Traes_6DS_D37F9D4C7	-2.3077	7.2439e-05	gi|743807081|ref|XP_010927966.1|	743807081	275	1e-90	PREDICTED: putative glutamine amidotransferase YLR126C [Elaeis guineensis]	gi|937901440|dbj|AP014958.1|	937901440	159	6e-35	Oryza sativa Japonica Group DNA, chromosome 2, cultivar: Nipponbare, complete sequence
	Traes_6DS_E125ABD70	-3.3373	4.4891e-07	gi|283006|pir||S28608	283006	71.6	4e-13	osc6 protein - rice [Oryza sativa]	gi|46559438|gb|AC137588.2|	46559438	228	2e-55	Oryza sativa (japonica cultivar-group) chromosome 11 BAC clone OSJNBa0060K21, complete sequence
	Traes_6DS_EB476DA75	-3.9784	6.7082e-09	gi|944051489|gb|KQJ87127.1|	944051489	56.6	3e-38	hypothetical protein BRADI_4g09457 [Brachypodium distachyon]	-	-	-	-	-
	Traes_6DS_FABB8D540	-1.8098	7.6452e-07	gi|944241135|gb|KQL05443.1|	944241135	327	2e-103	hypothetical protein SETIT_004556mg, partial [Setaria italica]	gi|5360892|dbj|AB011442.1|	5360892	246	1e-60	Triticum aestivum WESR1 mRNA, partial sequence
	Traes_6DS_FC0A29C1B	-2.5056	1.444e-10	gi|413920185|gb|AFW60117.1|	413920185	724	0	putative cytochrome P450 superfamily protein [Zea mays]	gi|115488111|ref|NM_001073075.1|	115488111	778	0	Oryza sativa Japonica Group Os12g0268100 (Os12g0268100) mRNA, complete cds
	Traes_6DS_FCD6604EA	-2.4262	2.0023e-06	gi|125538495|gb|EAY84890.1|	125538495	150	2e-34	hypothetical protein OsI_06255 [Oryza sativa Indica Group]	gi|242093551|ref|XM_002437221.1|	242093551	750	0	Sorghum bicolor hypothetical protein, mRNA
	Traes_7AL_03178E2BD	-1.1854	0.00031369	gi|721663264|ref|XP_010235373.1|	721663264	451	3e-154	PREDICTED: aspartic proteinase-like protein 2 [Brachypodium distachyon]	gi|960464076|ref|XM_003568069.3|	960464076	351	1e-92	PREDICTED: Brachypodium distachyon aspartic proteinase-like protein 2 (LOC100835942), mRNA
	Traes_7AL_1522CB55B	-1.388	7.13e-05	gi|530278554|gb|AGT16525.1|	530278554	293	2e-95	hypothetical protein SHCRBa_119_B13_F_380 [Saccharum hybrid cultivar R570]	gi|326488025|dbj|AK358639.1|	326488025	1088	0	Hordeum vulgare subsp. vulgare mRNA for predicted protein, complete cds, clone: NIASHv1080M04
	Traes_7AL_1577D17EF	-0.95002	0.00049227	gi|1002859194|ref|XP_015693843.1|	1002859194	236	3e-76	PREDICTED: extensin [Oryza brachyantha]	gi|937920774|dbj|AP014962.1|	937920774	86.1	7e-13	Oryza sativa Japonica Group DNA, chromosome 6, cultivar: Nipponbare, complete sequence
	Traes_7AL_4EFFD9BDF	-2.3696	8.2994e-06	gi|226491458|ref|NP_001143083.1|	226491458	1013	0	uncharacterized protein LOC100275557 [Zea mays]	gi|955721133|ref|XM_004972821.3|	955721133	1690	0	PREDICTED: Setaria italica external alternative NAD(P)H-ubiquinone oxidoreductase B2, mitochondrial-like (LOC101763427), mRNA
	Traes_7AL_530CAE15B	-1.2749	5.266e-08	gi|5815410|gb|AAD52659.1|AF177392_1	5815410	401	5e-132	blast and wounding induced mitogen-activated protein kinase [Oryza sativa]	gi|326522465|dbj|AK376500.1|	326522465	462	9e-126	Hordeum vulgare subsp. vulgare mRNA for predicted protein, complete cds, clone: NIASHv3126A11
	Traes_7AL_5D302F77B	-0.75645	0.00049379	gi|729296896|ref|XP_010545249.1|	729296896	302	1e-102	PREDICTED: ubiquitin-conjugating enzyme E2-17 kDa-like [Tarenaya hassleriana]	gi|212721245|ref|NM_001137800.1|	212721245	527	2e-145	Zea mays putative ubiquitin-conjugating enzyme family (LOC100192585), mRNA
	Traes_7AL_63D870B5F	-3.761	0.00045969	gi|242089295|ref|XP_002440480.1|	242089295	249	3e-80	hypothetical protein SORBIDRAFT_09g001680 [Sorghum bicolor]	gi|391417193|gb|BT085848.2|	391417193	481	8e-132	Zea mays full-length cDNA clone ZM_BFc0072D15 mRNA, complete cds
	Traes_7AL_649E6547F	-1.6363	0.0012572	gi|413941765|gb|AFW74414.1|	413941765	722	0	hypothetical protein ZEAMMB73_547648 [Zea mays]	gi|242066599|ref|XM_002454544.1|	242066599	865	0	Sorghum bicolor hypothetical protein, mRNA
	Traes_7AL_72A908F12	-0.84515	0.00032323	gi|326512202|dbj|BAJ96082.1|	326512202	783	0	predicted protein [Hordeum vulgare subsp. vulgare]	gi|573959172|ref|XM_006661719.1|	573959172	1327	0	PREDICTED: Oryza brachyantha uncharacterized LOC102720078 (LOC102720078), mRNA
	Traes_7AL_7A2639A1B	-1.0831	0.00068842	gi|670441483|ref|XP_008661041.1|	670441483	63.5	2e-07	PREDICTED: copper-transporting ATPase RAN1-like [Zea mays]	gi|242064165|ref|XM_002453327.1|	242064165	2128	0	Sorghum bicolor hypothetical protein, mRNA
	Traes_7AL_7B680A58E	-0.81699	0.00043101	gi|514818475|ref|XP_004983941.1|	514818475	249	9e-79	PREDICTED: somatic embryogenesis receptor kinase 2-like [Setaria italica]	gi|195620411|gb|EU959918.1|	195620411	475	9e-130	Zea mays clone 220586 BRASSINOSTEROID INSENSITIVE 1-associated receptor kinase 1 precursor, mRNA, complete cds
	Traes_7AL_7E1C0EDEE	-2.6658	1.3274e-12	gi|40253893|dbj|BAD05827.1|	40253893	2103	0	putative PDR-like ABC transporter [Oryza sativa Japonica Group]	gi|590579454|ref|XM_007013729.1|	590579454	566	1e-156	Theobroma cacao Pleiotropic drug resistance 12 (TCM_038349) mRNA, complete cds
	Traes_7AL_81A545A54	-1.1787	6.9932e-07	gi|108860803|sp|Q5Z9J0.2|MPK12_ORYSJ	108860803	548	0	RecName: Full=Mitogen-activated protein kinase 12; Short=MAP kinase 12; AltName: Full=Blast- and wound-induced MAP kinase 1; AltName: Full=MAP kinase 1; AltName: Full=OsBWMK1; AltName: Full=OsMAPK1	gi|151421087|dbj|AK252439.1|	151421087	1397	0	Hordeum vulgare subsp. vulgare cDNA clone: FLbaf161m06, mRNA sequence
	Traes_7AL_843851AC9	-1.5792	1.0352e-05	gi|125597811|gb|EAZ37591.1|	125597811	527	0	hypothetical protein OsJ_21923 [Oryza sativa Japonica Group]	gi|115444878|ref|NM_001052754.1|	115444878	756	0	Oryza sativa Japonica Group Os02g0200000 (Os02g0200000) mRNA, complete cds
	Traes_7AL_A29227860	-1.815	6.5425e-06	gi|857216051|sp|Q6YW62.2|AB44G_ORYSJ	857216051	122	3e-25	RecName: Full=ABC transporter G family member 44; Short=OsABCG44; AltName: Full=Pleiotropic drug resistance protein 17; Short=OsPDR17	gi|241989871|dbj|AK330412.1|	241989871	191	1e-43	Triticum aestivum cDNA, clone: SET4_G08, cultivar: Chinese Spring
	Traes_7AL_AA1B5DFB5	-0.66316	0.0017351	gi|573947969|ref|XP_006656294.1|	573947969	1255	0	PREDICTED: pyrophosphate-energized vacuolar membrane proton pump-like [Oryza brachyantha]	gi|226530006|ref|NM_001153260.1|	226530006	2361	0	Zea mays uncharacterized LOC100280334 (LOC100280334), mRNA
	Traes_7AL_B6F334692	-1.4172	4.074e-05	gi|195612158|gb|ACG27909.1|	195612158	448	2e-156	hypothetical protein [Zea mays]	gi|670413087|ref|XM_008649501.1|	670413087	549	3e-152	PREDICTED: Zea mays hypothetical protein (LOC100279593), transcript variant X1, mRNA
	Traes_7AL_BB8CDE628	-1.7825	2.6459e-06	gi|573948251|ref|XP_006656432.1|	573948251	486	8e-170	PREDICTED: probable protein phosphatase 2C 59-like [Oryza brachyantha]	gi|326504583|dbj|AK375388.1|	326504583	468	2e-127	Hordeum vulgare subsp. vulgare mRNA for predicted protein, complete cds, clone: NIASHv3092N24
	Traes_7AL_C3FEBECBC	-2.0766	1.3998e-05	gi|55163275|emb|CAH68818.1|	55163275	159	4e-46	putative WRKY2 protein [Hordeum vulgare subsp. vulgare]	gi|507143683|gb|KC776268.1|	507143683	351	5e-93	Hordeum vulgare subsp. vulgare WRKY transcription factor 2 (WRKY2) mRNA, complete cds
	Traes_7AL_CABAF9880	-1.9165	6.8687e-07	gi|223949775|gb|ACN28971.1|	223949775	198	4e-57	unknown [Zea mays]	gi|46391022|dbj|AP004891.4|	46391022	350	4e-92	Oryza sativa Japonica Group genomic DNA, chromosome 2, PAC clone:P0705A04
	Traes_7AL_CB9B56B89	-5.4605	1.1092e-05	gi|357134299|ref|XP_003568755.1|	357134299	81.6	1e-56	PREDICTED: aquaporin NIP1-3-like [Brachypodium distachyon]	gi|669026884|emb|HG670306.1|	669026884	67.6	1e-06	Triticum aestivum chromosome 3B, genomic scaffold, cultivar Chinese Spring
	Traes_7AL_DD1C051D3	-0.83166	0.0011626	gi|1024994733|gb|ANC33505.1|	1024994733	140	2e-109	glycosyltransferase 43F [Miscanthus lutarioriparius]	gi|955718127|ref|XM_004966227.3|	955718127	252	1e-62	PREDICTED: Setaria italica probable glucuronosyltransferase Os06g0687900 (LOC101763114), mRNA
	Traes_7AS_069A1FA77	-1.6145	7.4903e-10	gi|514718153|ref|XP_004953920.1|	514718153	400	9e-136	PREDICTED: shikimate kinase 1, chloroplastic [Setaria italica]	gi|242387222|emb|FP099429.1|	242387222	593	3e-165	Phyllostachys edulis cDNA clone: bphylf028p01, full insert sequence
	Traes_7AS_124AAFA99	-0.88	0.00040575	gi|992155667|gb|KXG19716.1|	992155667	216	6e-68	hypothetical protein SORBI_010G104900 [Sorghum bicolor]	gi|930945392|ref|NM_001158407.2|	930945392	377	2e-100	Zea mays ABA-induced protein (LOC100285515), mRNA
	Traes_7AS_1C1077D77	-0.93051	0.00020239	gi|158512935|sp|A2YAA5.1|ARFP_ORYSI	158512935	461	1e-142	RecName: Full=Auxin response factor 16	gi|242092303|ref|XM_002436597.1|	242092303	259	2e-64	Sorghum bicolor hypothetical protein, mRNA
	Traes_7AS_1EFD2841D	-1.8001	0.00029274	gi|475611554|gb|EMT28123.1|	475611554	1012	0	Acyltransferase-like protein [Aegilops tauschii]	gi|670384620|ref|XM_008674919.1|	670384620	1219	0	PREDICTED: Zea mays hypothetical protein (LOC100382499), transcript variant X1, mRNA
	Traes_7AS_25FE91D97	-1.2062	1.9104e-05	gi|944245902|gb|KQL10196.1|	944245902	375	8e-124	hypothetical protein SETIT_006201mg [Setaria italica]	gi|670412274|ref|XM_008649068.1|	670412274	647	0	PREDICTED: Zea mays LOC100191619 (pco139551), transcript variant X1, mRNA
	Traes_7AS_26CAC27FF	-1.6466	0.0010418	gi|1002860934|ref|XP_015694346.1|	1002860934	677	0	PREDICTED: amino acid permease 3-like isoform X1 [Oryza brachyantha]	gi|115468507|ref|NM_001064388.1|	115468507	992	0	Oryza sativa Japonica Group Os06g0556000 (Os06g0556000) mRNA, complete cds
	Traes_7AS_375BA0ECA	-1.6209	2.347e-07	gi|242092508|ref|XP_002436744.1|	242092508	69.3	9e-13	hypothetical protein SORBIDRAFT_10g008000 [Sorghum bicolor]	gi|242389073|emb|FP100305.1|	242389073	259	6e-65	Phyllostachys edulis cDNA clone: bphyst024b19, full insert sequence
	Traes_7AS_587090D93	-1.1511	0.00023144	gi|937921004|dbj|BAS95921.1|	937921004	875	0	Os06g0126000, partial [Oryza sativa Japonica Group]	gi|115466111|ref|NM_001063190.1|	115466111	191	6e-44	Oryza sativa Japonica Group Os06g0126000 (Os06g0126000) mRNA, complete cds
	Traes_7AS_5BBC303CA	-0.99566	0.00029844	gi|51535679|dbj|BAD37698.1|	51535679	1884	0	putative Potential phospholipid-transporting ATPase 8 [Oryza sativa Japonica Group]	gi|835964944|ref|XM_012845515.1|	835964944	3149	0	PREDICTED: Setaria italica putative phospholipid-transporting ATPase 9 (LOC101766495), transcript variant X2, mRNA
	Traes_7AS_60801199D	-0.86431	0.00062594	gi|670412603|ref|XP_008647456.1|	670412603	531	0	PREDICTED: uncharacterized LOC100216997 isoform X1 [Zea mays]	gi|55296124|dbj|AP002536.2|	55296124	501	1e-137	Oryza sativa Japonica Group genomic DNA, chromosome 6, BAC clone:OSJNBa0015I14
	Traes_7AS_66F725BE8	-0.98161	3.5876e-05	gi|125554345|gb|EAY99950.1|	125554345	105	4e-21	hypothetical protein OsI_21952 [Oryza sativa Indica Group]	gi|2275002|emb|AJ000237.1|	2275002	226	2e-54	Hordeum vulgare mRNA for expressed sequence tag
	Traes_7AS_747D44D06	-1.7599	8.1875e-06	gi|944060864|gb|KQJ96454.1|	944060864	62	1e-10	hypothetical protein BRADI_3g23190 [Brachypodium distachyon]	gi|326487483|dbj|AK358513.1|	326487483	163	2e-36	Hordeum vulgare subsp. vulgare mRNA for predicted protein, complete cds, clone: NIASHv1077K18
	Traes_7AS_7518142CD	-2.3982	8.5934e-05	gi|413952547|gb|AFW85196.1|	413952547	245	4e-78	xyloglucan endotransglucosylase/hydrolase protein 1 [Zea mays]	gi|242385860|emb|FP093711.1|	242385860	104	2e-18	Phyllostachys edulis cDNA clone: bphylf034n18, full insert sequence
	Traes_7AS_787434A22	-0.90402	3.8238e-05	gi|657189154|gb|AID46464.1|	657189154	305	3e-101	ethylene response factor 1 short form L [Triticum turgidum subsp. durum]	gi|657189153|gb|KJ689809.1|	657189153	800	0	Triticum turgidum subsp. durum ethylene response factor 1 short form L (ERF1) mRNA, complete cds
	Traes_7AS_92309F32F	-1.4522	3.3539e-05	gi|474419155|gb|EMS67392.1|	474419155	116	6e-24	Disease resistance protein RPM1 [Triticum urartu]	gi|32977984|dbj|AK067966.1|	32977984	453	8e-123	Oryza sativa Japonica Group cDNA clone:J013122I17, full insert sequence
	Traes_7AS_A6C4F79C3	-2.4781	0.0012308	gi|514762715|ref|XP_004965095.1|	514762715	67	2e-12	PREDICTED: putative xyloglucan endotransglucosylase/hydrolase protein 1 [Setaria italica]	gi|241987768|dbj|AK335025.1|	241987768	359	2e-95	Triticum aestivum cDNA, clone: SET2_H12, cultivar: Chinese Spring
	Traes_7AS_AC78A59B0	-2.0802	0.00023034	gi|743814523|ref|XP_010930063.1|	743814523	2917	0	PREDICTED: callose synthase 5 [Elaeis guineensis]	gi|720046110|ref|XM_010272099.1|	720046110	1803	0	PREDICTED: Nelumbo nucifera callose synthase 5 (LOC104606747), mRNA
	Traes_7AS_E7E8ED958	-5.7279	9.6439e-18	gi|944083187|gb|KQK18539.1|	944083187	218	1e-66	hypothetical protein BRADI_1g43170 [Brachypodium distachyon]	gi|835958908|ref|XM_004965226.2|	835958908	320	3e-83	PREDICTED: Setaria italica very-long-chain 3-oxoacyl-CoA reductase 1-like (LOC101758512), mRNA
	Traes_7AS_E922083BA	-1.742	0.00027879	gi|514770106|ref|XP_004966915.1|	514770106	79.7	2e-12	PREDICTED: uncharacterized protein LOC101760967 [Setaria italica]	gi|835965502|ref|XM_004966858.2|	835965502	241	7e-59	PREDICTED: Setaria italica uncharacterized LOC101760967 (LOC101760967), mRNA
	Traes_7AS_F440B3F6D	-1.6668	0.00022566	gi|51535388|dbj|BAD37258.1|	51535388	339	4e-111	putative amino acid transport protein [Oryza sativa Japonica Group]	gi|326529902|dbj|AK377037.1|	326529902	147	8e-31	Hordeum vulgare subsp. vulgare mRNA for predicted protein, partial cds, clone: NIASHv3146E17
	Traes_7AS_F8FB007E9	-1.5916	5.1458e-06	gi|992162790|gb|KXG25252.1|	992162790	1352	0	hypothetical protein SORBI_007G144600 [Sorghum bicolor]	gi|42408325|dbj|AP004564.3|	42408325	1051	0	Oryza sativa Japonica Group genomic DNA, chromosome 8, PAC clone:P0479C12
	Traes_7AS_F973262EB1	-1.9146	0.0013295	gi|475590356|gb|EMT21446.1|	475590356	82.8	3e-15	hypothetical protein F775_20127 [Aegilops tauschii]	gi|554775617|dbj|AK429362.1|	554775617	78.7	3e-10	Brachypodium distachyon mRNA, clone: PL016C01-A-033_B08
	Traes_7AS_F9A1B45D1	-5.9231	2.2246e-07	gi|475543340|gb|EMT10134.1|	475543340	181	4e-55	Jasmonate O-methyltransferase [Aegilops tauschii]	gi|721616224|ref|XM_003563881.2|	721616224	141	2e-29	PREDICTED: Brachypodium distachyon anthranilate O-methyltransferase 2-like (LOC100820884), mRNA
	YM - TIS
	Up-regulated genes
	Novel00288	1.5941	0.00073346	gi|672109142|ref|XP_008788681.1|	672109142	70.5	4e-48	PREDICTED: probable NADH dehydrogenase [ubiquinone] 1 alpha subcomplex subunit 12 [Phoenix dactylifera]	gi|242385283|emb|FP093334.1|	242385283	484	6e-133	Phyllostachys edulis cDNA clone: bphyst003o11, full insert sequence
	Novel01040	1.6587	0.0002894	gi|944068680|gb|KQK04164.1|	944068680	445	4e-148	hypothetical protein BRADI_2g12053 [Brachypodium distachyon]	gi|326530877|dbj|AK370036.1|	326530877	448	3e-121	Hordeum vulgare subsp. vulgare mRNA for predicted protein, complete cds, clone: NIASHv2103P19
	Novel01435	2.2397	4.9585e-05	gi|475561910|gb|EMT13873.1|	475561910	57.4	6e-06	hypothetical protein F775_31167 [Aegilops tauschii]	gi|300681517|emb|FN564434.1|	300681517	71.3	5e-08	Triticum aestivum chromosome 3B-specific BAC library, contig ctg0954b
	Novel02176	0.85872	0.00026732	gi|132099|sp|P26667.1|RBS2_WHEAT	132099	308	3e-105	RecName: Full=Ribulose bisphosphate carboxylase small chain PW9, chloroplastic; Short=RuBisCO small subunit PW9; Flags: Precursor	gi|961373916|gb|KT288198.1|	961373916	1020	0	Triticum aestivum clone 2-7 chloroplast ribulose-1,5-bisphosphate carboxylase/oxygenase small subunit (rbcS) gene, complete cds; nuclear gene for chloroplast product
	Novel03373	1.9766	1.044e-05	gi|242042954|ref|XP_002459348.1|	242042954	124	4e-29	hypothetical protein SORBIDRAFT_02g003013, partial [Sorghum bicolor]	-	-	-	-	-
	Novel04246	2.8143	0.00064992	gi|357110794|ref|XP_003557201.1|	357110794	144	3e-41	PREDICTED: early nodulin-93-like [Brachypodium distachyon]	gi|241986960|dbj|AK334221.1|	241986960	243	5e-60	Triticum aestivum cDNA, clone: WT009_K08, cultivar: Chinese Spring
	Novel05140	1.2114	0.00074861	gi|326498963|dbj|BAK02467.1|	326498963	81.3	3e-16	predicted protein [Hordeum vulgare subsp. vulgare]	gi|932282907|gb|CP012613.1|	932282907	69.4	3e-07	Oryza sativa Indica Group cultivar RP Bio-226 chromosome 5 sequence
	Novel05560	2.8648	0.00075171	-	-	-	-	-	-	-	-	-	-
	Novel05987	3.581	2.5251e-06	gi|218193331|gb|EEC75758.1|	218193331	324	2e-105	hypothetical protein OsI_12653 [Oryza sativa Indica Group]	gi|836020312|ref|XM_004982352.2|	836020312	252	2e-62	PREDICTED: Setaria italica B3 domain-containing protein Os03g0622200-like (LOC101782405), mRNA
	Novel06378	1.4459	0.00069201	gi|42409128|dbj|BAD10378.1|	42409128	56.6	2e-35	putative HAC5 [Oryza sativa Japonica Group]	gi|151419832|dbj|AK251184.1|	151419832	102	1e-17	Hordeum vulgare subsp. vulgare cDNA clone: FLbaf111i19, mRNA sequence
	Novel06462	1.7902	7.8808e-18	gi|475615602|gb|EMT29499.1|	475615602	133	2e-110	Cytochrome P450 86A1 [Aegilops tauschii]	gi|326518405|dbj|AK357017.1|	326518405	254	3e-63	Hordeum vulgare subsp. vulgare mRNA for predicted protein, complete cds, clone: NIASHv1044C24
	Novel07044	1.3488	0.00071027	gi|242079513|ref|XP_002444525.1|	242079513	55.5	5e-06	hypothetical protein SORBIDRAFT_07g023190 [Sorghum bicolor]	gi|835992487|ref|XM_004973629.2|	835992487	115	2e-21	PREDICTED: Setaria italica protein MIZU-KUSSEI 1-like (LOC101774113), mRNA
	Novel07307	2.3043	0.00017513	-	-	-	-	-	gi|241987452|dbj|AK334709.1|	241987452	102	4e-18	Triticum aestivum cDNA, clone: WT010_M15, cultivar: Chinese Spring
	Novel07374	2.1141	0.00044872	gi|937906098|dbj|BAS81152.1|	937906098	142	4e-107	Os02g0774300, partial [Oryza sativa Japonica Group]	gi|932282751|gb|CP012611.1|	932282751	693	0	Oryza sativa Indica Group cultivar RP Bio-226 chromosome 3 sequence
	Novel07412	1.1952	0.00056445	gi|18378607|gb|AAL68641.1|AF458765_1	18378607	118	2e-28	polyprotein [Oryza sativa Japonica Group]	gi|835909758|ref|XM_004955199.2|	835909758	265	9e-67	PREDICTED: Setaria italica uncharacterized LOC101756543 (LOC101756543), mRNA
	Novel07823	2.8749	2.02e-11	gi|669029931|emb|CDM84289.1|	669029931	308	8e-100	unnamed protein product [Triticum aestivum]	gi|21427283|gb|AF502459.1|	21427283	65.8	8e-07	Alopias vulpinus isolate Alvu3 Hsp70 protein (Hsp70) gene, partial cds
	Novel09264	1.5865	0.00023686	-	-	-	-	-	gi|326508950|dbj|AK355650.1|	326508950	97.1	5e-16	Hordeum vulgare subsp. vulgare mRNA for predicted protein, complete cds, clone: NIASHv1023N24
	Novel09306	1.7734	0.00013753	gi|475556348|gb|EMT12628.1|	475556348	63.9	5e-10	hypothetical protein F775_24486 [Aegilops tauschii]	gi|591390447|gb|JX295577.2|	591390447	89.8	1e-13	Aegilops tauschii chromosome 1Ds prolamin gene locus, complete sequence
	Novel09325	1.6599	0.00041364	gi|721639954|ref|XP_010231647.1|	721639954	234	2e-71	PREDICTED: uncharacterized protein LOC104582732 [Brachypodium distachyon]	gi|38567944|emb|AL662949.4|	38567944	63.9	9e-06	Oryza sativa genomic DNA, chromosome 4, BAC clone: OSJNBb0115I21, complete sequence
	Novel09793	1.7051	2.9222e-05	gi|474308801|gb|EMS61844.1|	474308801	25	1e-07	hypothetical protein TRIUR3_33204 [Triticum urartu]	gi|393008531|gb|JQ599261.2|	393008531	239	4e-58	Triticum aestivum chromosome 7B receptor-like serine/threonine protein kinase 2 (ER2) gene, complete cds
	Novel11774	1.484	2.8652e-06	gi|944264385|gb|KQL28625.1|	944264385	119	9e-26	hypothetical protein SETIT_017023mg [Setaria italica]	gi|645278716|ref|XM_008246138.1|	645278716	211	5e-50	PREDICTED: Prunus mume polyubiquitin (LOC103342502), transcript variant X4, mRNA
	Novel11805	2.216	8.5989e-06	gi|835967520|ref|XP_012701109.1|	835967520	77.4	2e-12	PREDICTED: alpha-1,3-mannosyl-glycoprotein 2-beta-N-acetylglucosaminyltransferase isoform X2 [Setaria italica]	gi|409101969|emb|HE996401.1|	409101969	67.6	1e-06	Triticum aestivum cv. Arina SNP, chromosome 3B, clone Taes_arina_ctg_292154
	Novel13039	0.87197	0.00024997	-	-	-	-	-	gi|669026884|emb|HG670306.1|	669026884	865	0	Triticum aestivum chromosome 3B, genomic scaffold, cultivar Chinese Spring
	Novel13371	5.1021	0.00059962	-	-	-	-	-	-	-	-	-	-
	Traes_1DL_03C98091F	1.145	0.00020756	gi|226505526|ref|NP_001144109.1|	226505526	281	9e-89	uncharacterized protein LOC100276949 [Zea mays]	gi|669026884|emb|HG670306.1|	669026884	95.3	2e-15	Triticum aestivum chromosome 3B, genomic scaffold, cultivar Chinese Spring
	Traes_1DL_3132E9CF6	1.0877	5.671e-05	gi|475621066|gb|EMT31324.1|	475621066	212	1e-66	Putative 2-aminoethanethiol dioxygenase [Aegilops tauschii]	gi|514746000|ref|XM_004960959.1|	514746000	226	8e-55	PREDICTED: Setaria italica plant cysteine oxidase 2-like (LOC101763212), mRNA
	Traes_1DL_35433F5C5	1.8573	4.2084e-09	gi|242090773|ref|XP_002441219.1|	242090773	674	0	hypothetical protein SORBIDRAFT_09g022580 [Sorghum bicolor]	gi|573944320|ref|XR_423539.1|	573944320	1489	0	PREDICTED: Oryza brachyantha probable mediator of RNA polymerase II transcription subunit 37c-like (LOC102713361), misc_RNA
	Traes_1DL_396B04310	2.0535	0.00065021	gi|226499322|ref|NP_001149213.1|	226499322	89.7	1e-18	uncharacterized protein LOC100282835 [Zea mays]	gi|241990805|dbj|AK330961.1|	241990805	669	0	Triticum aestivum cDNA, clone: SET5_L19, cultivar: Chinese Spring
	Traes_1DL_3E6E4FFAE	2.2936	0.0001392	gi|194702426|gb|ACF85297.1|	194702426	102	2e-47	unknown [Zea mays]	gi|937916895|dbj|AP014961.1|	937916895	211	1e-50	Oryza sativa Japonica Group DNA, chromosome 5, cultivar: Nipponbare, complete sequence
	Traes_1DL_636878C41	1.2537	1.817e-06	gi|944250233|gb|KQL14496.1|	944250233	85.1	4e-15	hypothetical protein SETIT_021841mg [Setaria italica]	gi|195612751|gb|EU956088.1|	195612751	169	2e-37	Zea mays clone 1557291 hypothetical protein mRNA, complete cds
	Traes_1DL_B4C48740B	1.207	9.3819e-05	gi|670428376|ref|XP_008654983.1|	670428376	896	0	PREDICTED: riboflavin biosynthesis protein ribAB isoform X1 [Zea mays]	gi|226494420|ref|NM_001155729.1|	226494420	1260	0	Zea mays riboflavin biosynthesis protein ribAB (LOC100282823), mRNA
	Traes_1DL_C56A58B40	0.8008	0.00028751	gi|125531944|gb|EAY78509.1|	125531944	297	3e-99	hypothetical protein OsI_33605 [Oryza sativa Indica Group]	gi|554778445|dbj|AK432210.1|	554778445	660	0	Brachypodium distachyon mRNA, clone: PL016C01-A-051_N06
	Traes_1DL_CAE79B246	1.1995	6.3906e-06	gi|672137201|ref|XP_008792318.1|	672137201	171	2e-50	PREDICTED: ubiquitin domain-containing protein 1-like [Phoenix dactylifera]	gi|150171856|emb|CU406283.1|	150171856	285	1e-72	Oryza rufipogon (W1943) cDNA clone: ORW1943C004G17, full insert sequence
	Traes_1DL_CD211C1E2	0.75605	0.00018117	gi|218197215|gb|EEC79642.1|	218197215	824	0	hypothetical protein OsI_20868 [Oryza sativa Indica Group]	gi|242091266|ref|XM_002441421.1|	242091266	902	0	Sorghum bicolor hypothetical protein, mRNA
	Traes_1DL_F186D5714	1.1369	2.3762e-05	gi|47900531|gb|AAT39266.1|	47900531	88.6	2e-20	putative lipid transfer protein [Oryza sativa Japonica Group]	gi|116633337|emb|CT833141.1|	116633337	174	2e-39	Oryza sativa (indica cultivar-group) cDNA clone:OSIGCPI008H16, full insert sequence
	Traes_1DS_54B3EABE1	1.4756	0.0003697	gi|514745327|ref|XP_004960853.1|	514745327	1350	0	PREDICTED: heat shock 70 kDa protein 15-like [Setaria italica]	gi|573943479|ref|XM_006654049.1|	573943479	1860	0	PREDICTED: Oryza brachyantha heat shock 70 kDa protein 15-like (LOC102712082), mRNA
	Traes_1DS_5615CA520	1.0327	3.5882e-06	gi|1023988071|gb|KZV24231.1|	1023988071	77	2e-15	hypothetical protein F511_38748 [Dorcoceras hygrometricum]	gi|115461588|ref|NM_001060929.1|	115461588	294	2e-75	Oryza sativa Japonica Group Os05g0103400 (Os05g0103400) mRNA, complete cds
	Traes_1DS_71FC77DBB	1.439	8.4789e-07	gi|326532918|dbj|BAJ89304.1|	326532918	99.4	2e-24	predicted protein [Hordeum vulgare subsp. vulgare]	gi|326532917|dbj|AK358090.1|	326532917	307	2e-79	Hordeum vulgare subsp. vulgare mRNA for predicted protein, complete cds, clone: NIASHv1068I05
	Traes_1DS_C3F67FDFB	0.83342	6.9012e-05	gi|1029014656|ref|XP_016671212.1|	1029014656	130	1e-35	PREDICTED: uncharacterized protein LOC107891068 [Gossypium hirsutum]	gi|115461676|ref|NM_001060973.1|	115461676	243	6e-60	Oryza sativa Japonica Group Os05g0110100 (Os05g0110100) mRNA, complete cds
	Traes_1DS_FAE249779	1.0331	5.7343e-06	gi|242035611|ref|XP_002465200.1|	242035611	154	1e-43	hypothetical protein SORBIDRAFT_01g033940 [Sorghum bicolor]	gi|242382225|emb|FP091665.1|	242382225	525	7e-145	Phyllostachys edulis cDNA clone: bphyst007l17, full insert sequence
	Traes_1DS_FBF57DBCD	1.0732	2.0745e-05	gi|242087143|ref|XP_002439404.1|	242087143	292	7e-92	hypothetical protein SORBIDRAFT_09g005870 [Sorghum bicolor]	gi|242384363|emb|FP097963.1|	242384363	580	2e-161	Phyllostachys edulis cDNA clone: bphylf056h24, full insert sequence
	Traes_1DS_FD8511876	0.7375	0.00021391	gi|4127352|emb|CAA09190.1|	4127352	403	2e-140	glutathione transferase [Alopecurus myosuroides]	gi|554784507|dbj|AK438517.1|	554784507	850	0	Brachypodium distachyon mRNA, clone: PL016C01-A-093_E12
	Traes_2DL_07B630B0C	1.6322	0.00051474	gi|944046600|gb|KQJ82241.1|	944046600	58.9	5e-08	hypothetical protein BRADI_5g07720 [Brachypodium distachyon]	gi|32483150|emb|AL662977.3|	32483150	65.8	1e-06	Oryza sativa genomic DNA, chromosome 4, BAC clone: OSJNBa0072D21, complete sequence
	Traes_2DL_1B242A393	1.0262	2.1383e-06	gi|222636442|gb|EEE66574.1|	222636442	532	0	hypothetical protein OsJ_23112 [Oryza sativa Japonica Group]	gi|297606742|ref|NM_001065437.2|	297606742	470	3e-128	Oryza sativa Japonica Group Os07g0151200 (Os07g0151200) mRNA, complete cds
	Traes_2DL_3B42FE767	2.6598	1.5654e-12	gi|118136332|gb|ABK62804.1|	118136332	441	2e-151	polyphenol oxidase [Triticum aestivum]	gi|296034253|gb|GQ303713.1|	296034253	141	2e-29	Triticum aestivum cultivar Chinese Spring polyphenol oxidase (Ppo) gene, Ppo-B1a allele, complete cds
	Traes_2DL_481253665	2.3444	0.00026513	gi|242074028|ref|XP_002446950.1|	242074028	177	1e-51	hypothetical protein SORBIDRAFT_06g025710 [Sorghum bicolor]	gi|150172480|emb|CU406884.1|	150172480	267	3e-67	Oryza rufipogon (W1943) cDNA clone: ORW1943C109L05, full insert sequence
	Traes_2DL_5F2DC4CF8	0.86777	3.1971e-05	gi|212274407|ref|NP_001130209.1|	212274407	452	2e-157	uncharacterized protein LOC100191303 precursor [Zea mays]	gi|32972243|dbj|AK062225.1|	32972243	983	0	Oryza sativa Japonica Group cDNA clone:001-047-C11, full insert sequence
	Traes_2DL_60E7852F7	1.0112	1.865e-06	gi|944241010|gb|KQL05318.1|	944241010	202	1e-63	hypothetical protein SETIT_002949mg [Setaria italica]	gi|283970967|gb|GU258518.1|	283970967	152	1e-32	Hordeum vulgare cultivar Steptoe universal stress protein 23267 gene, complete cds
	Traes_2DL_75CB85812	0.9433	3.5958e-06	gi|50251869|dbj|BAD27797.1|	50251869	91.7	3e-21	hypothetical protein [Oryza sativa Japonica Group]	gi|554780853|dbj|AK434631.1|	554780853	154	2e-33	Brachypodium distachyon mRNA, clone: PL016C01-A-067_D05
	Traes_2DL_8A7142982	1.0439	1.6287e-05	gi|1002258313|ref|XP_015633488.1|	1002258313	340	4e-112	PREDICTED: probable amino acid permease 7 isoform X2 [Oryza sativa Japonica Group]	gi|242076155|ref|XM_002447969.1|	242076155	673	0	Sorghum bicolor hypothetical protein, mRNA
	Traes_2DL_A876E723B	0.793	0.00012616	gi|663081935|gb|AIE88280.1|	663081935	247	3e-74	hypothetical protein OG_BBa0063K01.11 [Oryza glaberrima]	gi|955715871|ref|XM_004960064.3|	955715871	1103	0	PREDICTED: Setaria italica protein DJ-1 homolog D (LOC101752662), mRNA
	Traes_2DL_B47B8DF59	0.99968	8.9073e-05	gi|590646310|ref|XP_007031588.1|	590646310	157	2e-45	Uncharacterized protein TCM_016972 [Theobroma cacao]	gi|195610297|gb|EU954861.1|	195610297	494	2e-135	Zea mays clone 1488130 hypothetical protein mRNA, complete cds
	Traes_2DL_B974A912B	1.3255	7.9047e-07	gi|670373109|ref|XP_008667879.1|	670373109	317	4e-107	PREDICTED: peroxisomal biogenesis factor 11 family protein isoform X1 [Zea mays]	gi|116310451|emb|CR855204.1|	116310451	686	0	Oryza sativa genomic DNA, chromosome 4, BAC clone: OSIGBa0159I10, complete sequence
	Traes_2DL_D992459FF	2.5719	9.9169e-13	gi|46946550|gb|AAT06525.1|	46946550	275	5e-87	polyphenol oxidase, partial [Triticum aestivum]	gi|170280426|gb|EU371653.1|	170280426	1112	0	Triticum monococcum polyphenol oxidase (Ppo-A1) gene, Ppo-A1e allele, complete cds
	Traes_2DL_F2D868473	1.6472	2.6229e-08	gi|242092966|ref|XP_002436973.1|	242092966	896	0	hypothetical protein SORBIDRAFT_10g012970 [Sorghum bicolor]	gi|242092965|ref|XM_002436928.1|	242092965	1395	0	Sorghum bicolor hypothetical protein, mRNA
	Traes_2DS_1A64E2D5F	0.99779	0.0002821	gi|242072260|ref|XP_002446066.1|	242072260	615	0	hypothetical protein SORBIDRAFT_06g001290 [Sorghum bicolor]	gi|573939309|ref|XM_006652026.1|	573939309	976	0	PREDICTED: Oryza brachyantha protein AAR2 homolog (LOC102715933), mRNA
	Traes_2DS_47A2B4BD4	1.2903	1.2783e-08	gi|372863947|gb|AEX99749.1|	372863947	150	2e-41	putative serine/arginine-rich protein SCL subfamily member [Saccharum hybrid cultivar]	gi|242388474|emb|FP094935.1|	242388474	135	1e-27	Phyllostachys edulis cDNA clone: bphylf033e15, full insert sequence
	Traes_2DS_7FA2B76541	1.1232	1.0395e-05	gi|694998271|ref|XP_009403696.1|	694998271	139	3e-36	PREDICTED: calvin cycle protein CP12-1, chloroplastic-like [Musa acuminata subsp. malaccensis]	gi|554786217|dbj|AK439772.1|	554786217	398	3e-106	Brachypodium distachyon mRNA, clone: PL016C01-A-101_E14
	Traes_2DS_AE518BCD2	1.2997	0.00014129	gi|944079446|gb|KQK14798.1|	944079446	624	0	hypothetical protein BRADI_1g18660 [Brachypodium distachyon]	gi|32976085|dbj|AK066067.1|	32976085	239	2e-58	Oryza sativa Japonica Group cDNA clone:J013055M05, full insert sequence
	Traes_2DS_C4237A91B	2.8177	0.00053717	gi|38344602|emb|CAD39964.2|	38344602	792	0	OSJNBa0072D08.7 [Oryza sativa Japonica Group]	gi|255541251|ref|XM_002511644.1|	255541251	534	2e-147	Ricinus communis transketolase, putative, mRNA
	Traes_2DS_DA770AB60	1.1917	0.00053693	gi|226504064|ref|NP_001151075.1|	226504064	251	3e-79	uncharacterized protein LOC100284708 precursor [Zea mays]	gi|937920774|dbj|AP014962.1|	937920774	152	1e-32	Oryza sativa Japonica Group DNA, chromosome 6, cultivar: Nipponbare, complete sequence
	Traes_3AL_0871AEB76	4.0597	1.2167e-08	gi|473970928|gb|EMS51448.1|	473970928	58.5	2e-10	hypothetical protein TRIUR3_25823 [Triticum urartu]	gi|554776455|dbj|AK430206.1|	554776455	165	4e-37	Brachypodium distachyon mRNA, clone: PL016C01-A-038_H15
	Traes_3AL_2240B0C5F	1.3748	1.7045e-08	gi|223942313|gb|ACN25240.1|	223942313	293	8e-98	unknown [Zea mays]	gi|32988058|dbj|AK102849.1|	32988058	695	0	Oryza sativa Japonica Group cDNA clone:J033110C14, full insert sequence
	Traes_3AL_2F5BEA4EC	1.6665	4.0263e-08	gi|721637898|ref|XP_010231348.1|	721637898	107	1e-24	PREDICTED: F-box protein SKP2A-like isoform X1 [Brachypodium distachyon]	gi|210063878|gb|FJ374553.1|	210063878	279	4e-71	Aegilops speltoides putative F-box/LRR-repeat protein 2 gene, exons 1, 2 and partial cds
	Traes_3AL_57041D8D01	1.0652	0.00067749	gi|53791372|dbj|BAD52724.1|	53791372	153	1e-41	putative Mal d 1-associated protein [Oryza sativa Japonica Group]	gi|242382387|emb|FP097174.1|	242382387	361	3e-95	Phyllostachys edulis cDNA clone: bphylf056g16, full insert sequence
	Traes_3AL_68E3CD96E	1.5455	0.00028899	gi|125528726|gb|EAY76840.1|	125528726	290	4e-95	hypothetical protein OsI_04800 [Oryza sativa Indica Group]	gi|241987009|dbj|AK334270.1|	241987009	110	4e-20	Triticum aestivum cDNA, clone: WT009_B23, cultivar: Chinese Spring
	Traes_3AL_7D7D4A546	1.4424	3.8612e-06	gi|42407366|dbj|BAD09355.1|	42407366	169	5e-49	putative zinc-finger protein [Oryza sativa Japonica Group]	gi|226502071|ref|NM_001147728.1|	226502071	305	3e-79	Zea mays uncharacterized LOC100273287 (uaz7c01h10), mRNA
	Traes_3AL_9DF250DD8	1.3116	0.00022887	gi|414881229|tpg|DAA58360.1|	414881229	73.6	3e-15	TPA: tat pathway signal sequence family protein [Zea mays]	gi|151418647|dbj|AK249998.1|	151418647	372	3e-99	Hordeum vulgare subsp. vulgare cDNA clone: FLbaf68h23, mRNA sequence
	Traes_3AL_9E0D41A9D	2.8857	9.7189e-05	gi|661898023|emb|CDO97990.1|	661898023	143	3e-38	unnamed protein product [Coffea canephora]	gi|937893927|dbj|AP014957.1|	937893927	263	7e-66	Oryza sativa Japonica Group DNA, chromosome 1, cultivar: Nipponbare, complete sequence
	Traes_3AL_B60854C6F	0.76044	0.00027062	gi|414881578|tpg|DAA58709.1|	414881578	149	8e-38	TPA: hypothetical protein ZEAMMB73_185968 [Zea mays]	gi|242381607|emb|FP091254.1|	242381607	538	8e-149	Phyllostachys edulis cDNA clone: bphyst030j20, full insert sequence
	Traes_3AL_D23DC53CB	2.6728	4.1863e-05	gi|514781790|ref|XP_004969930.1|	514781790	954	0	PREDICTED: chaperone protein ClpB1-like [Setaria italica]	gi|573944619|ref|XM_006654595.1|	573944619	1522	0	PREDICTED: Oryza brachyantha chaperone protein ClpB1-like (LOC102708800), mRNA
	Traes_3AL_D99C70317	1.8243	6.8832e-06	gi|1002857566|ref|XP_015693318.1|	1002857566	301	2e-97	PREDICTED: serine/arginine-rich-splicing factor SR34-like isoform X2 [Oryza brachyantha]	gi|115436241|ref|NM_001049414.1|	115436241	765	0	Oryza sativa Japonica Group Os01g0316600 (Os01g0316600) mRNA, partial cds
	Traes_3AL_E18AB6051	1.4373	1.0524e-06	gi|514782101|ref|XP_004970008.1|	514782101	218	7e-71	PREDICTED: calcyclin-binding protein-like [Setaria italica]	gi|195621847|gb|EU960636.1|	195621847	355	4e-94	Zea mays clone 226861 mRNA sequence
	Traes_3AS_513ECA560	1.6419	1.7826e-09	gi|475509950|gb|EMT05229.1|	475509950	105	3e-26	hypothetical protein F775_27140 [Aegilops tauschii]	gi|326515479|dbj|AK375791.1|	326515479	353	2e-93	Hordeum vulgare subsp. vulgare mRNA for predicted protein, complete cds, clone: NIASHv3104M06
	Traes_3AS_9151583B9	1.2715	9.1275e-05	gi|944226025|gb|KQK90429.1|	944226025	241	5e-76	hypothetical protein SETIT_038696mg [Setaria italica]	gi|148921417|dbj|AB288040.1|	148921417	102	2e-17	Oryza sativa Japonica Group OsHAP3I gene for HAP3 subunit of HAP complex, complete cds
	Traes_3AS_ACF016AD4	2.1384	1.2738e-05	gi|186886566|emb|CAM96560.1|	186886566	85.9	8e-19	14.5 kDa heat-shock protein [Triticum monococcum]	gi|186886563|emb|AM709768.1|	186886563	268	8e-68	Triticum turgidum subsp. durum mRNA for 17.4 kDa heat-shock protein (hsp17.4 gene)
	Traes_3AS_B31608007	2.0516	0.00013346	gi|414883992|tpg|DAA60006.1|	414883992	164	7e-45	TPA: hypothetical protein ZEAMMB73_076996 [Zea mays]	gi|955714928|ref|XM_004955741.3|	955714928	226	4e-55	PREDICTED: Setaria italica probable galactinol--sucrose galactosyltransferase 2 (LOC101759525), mRNA
	Traes_3AS_D66C16D3C	1.2359	4.1927e-06	gi|1035963638|gb|OAY84123.1|	1035963638	799	0	Dol-P-Man:Man(6)GlcNAc(2)-PP-Dol alpha-1,2-mannosyltransferase [Ananas comosus]	gi|355388696|gb|HM539505.1|	355388696	1827	0	Pseudoroegneria tauri subsp. libanotica isolate D22c hypothetical protein mRNA, partial cds
	Traes_3AS_E61ACD8BF	2.5752	7.5417e-07	gi|388429141|gb|AFK30379.1|	388429141	230	6e-75	small heat shock protein [Triticum aestivum]	gi|186886541|emb|AM709757.1|	186886541	630	9e-177	Triticum monococcum mRNA for 16.9a kDa heat-shock protein (hsp16.9a gene)
	Traes_3DL_2AAF732B7	0.8187	6.2565e-05	gi|226316443|gb|ACO44685.1|	226316443	428	4e-150	fructose-bisphosphate aldolase [Hordeum vulgare]	gi|283837736|dbj|AB510225.2|	283837736	342	5e-90	Phyllostachys edulis aldc-2 mRNA for aldolase C-2, complete cds
	Traes_3DL_3DB9F1EC5	0.85198	0.00022925	gi|226505190|ref|NP_001142165.1|	226505190	331	1e-107	uncharacterized protein LOC100274332 [Zea mays]	gi|835968691|ref|XM_004970726.2|	835968691	590	3e-164	PREDICTED: Setaria italica F-box protein SKP2A-like (LOC101754500), mRNA
	Traes_3DL_416E228F3	1.1089	3.1452e-05	gi|125527868|gb|EAY75982.1|	125527868	150	5e-41	hypothetical protein OsI_03905 [Oryza sativa Indica Group]	gi|326522703|dbj|AK357183.1|	326522703	128	2e-25	Hordeum vulgare subsp. vulgare mRNA for predicted protein, complete cds, clone: NIASHv1047L24
	Traes_3DL_4265DA60A	3.0078	0.00016529	gi|1035942797|gb|OAY68370.1|	1035942797	177	3e-53	Heat shock cognate 70 kDa protein, partial [Ananas comosus]	gi|15623809|dbj|AP003231.3|	15623809	544	1e-150	Oryza sativa Japonica Group genomic DNA, chromosome 1, PAC clone:P0031D11
	Traes_3DL_8E6F8B556	1.645	1.0775e-09	gi|514813802|ref|XP_004981682.1|	514813802	83.6	2e-14	PREDICTED: zinc finger protein ZPR1-like [Setaria italica]	gi|226502071|ref|NM_001147728.1|	226502071	538	1e-148	Zea mays uncharacterized LOC100273287 (uaz7c01h10), mRNA
	Traes_3DL_E7E17D8A9	1.7687	1.5845e-08	gi|414881229|tpg|DAA58360.1|	414881229	85.1	2e-18	TPA: tat pathway signal sequence family protein [Zea mays]	gi|960470881|ref|XM_010233778.2|	960470881	294	1e-75	PREDICTED: Brachypodium distachyon uncharacterized LOC104582827 (LOC104582827), mRNA
	Traes_3DS_0BDF2E609	2.4668	1.2221e-06	gi|475614914|gb|EMT29243.1|	475614914	218	3e-69	hypothetical protein F775_32309 [Aegilops tauschii]	gi|21804|emb|X64618.1|	21804	701	0	T.aestivum mRNA for heat shock protein 16.9B
	Traes_3DS_7A5EBEAB4	1.49	1.0603e-06	gi|474377094|gb|EMS64268.1|	474377094	500	7e-168	Polyubiquitin [Triticum urartu]	gi|55792421|gb|AY642926.1|	55792421	241	3e-59	Hordeum vulgare BAC CC24_14, complete sequence
	Traes_3DS_909E445F1	3.0326	5.8599e-06	gi|123545|sp|P12810.1|HS16A_WHEAT	123545	208	3e-62	RecName: Full=16.9 kDa class I heat shock protein 1; AltName: Full=HSP 16.9; AltName: Full=Heat shock protein 16.9A; AltName: Full=Heat shock protein 17; AltName: Full=Low molecular weight heat shock protein	gi|21804|emb|X64618.1|	21804	669	0	T.aestivum mRNA for heat shock protein 16.9B
	Traes_3DS_D115D6CB2	1.7761	5.7638e-05	gi|937894281|dbj|BAS70261.1|	937894281	56.6	1e-07	Os01g0136050, partial [Oryza sativa Japonica Group]	gi|347558879|gb|JN634765.1|	347558879	211	1e-50	Triticum aestivum cultivar Halna 16.9 kDa small heat shock protein B (HSP16.9B) mRNA, complete cds
	Traes_3DS_F431C10E9	2.7136	4.6078e-17	gi|992281233|gb|KXG39292.1|	992281233	430	5e-144	hypothetical protein SORBI_001G359300 [Sorghum bicolor]	gi|300681517|emb|FN564434.1|	300681517	211	4e-50	Triticum aestivum chromosome 3B-specific BAC library, contig ctg0954b
	Traes_3DS_F679AA5F5	1.5042	0.00030365	gi|125535146|gb|EAY81694.1|	125535146	482	4e-162	hypothetical protein OsI_36870 [Oryza sativa Indica Group]	gi|55792421|gb|AY642926.1|	55792421	180	6e-41	Hordeum vulgare BAC CC24_14, complete sequence
	Traes_4DL_0DA7ADE7E	2.0669	5.2383e-07	gi|475612194|gb|EMT28324.1|	475612194	221	1e-69	hypothetical protein F775_31948 [Aegilops tauschii]	gi|37989287|dbj|AK119664.1|	37989287	647	0	Oryza sativa Japonica Group cDNA clone:002-144-D02, full insert sequence
	Traes_4DL_144856316	4.1302	2.8122e-06	gi|75297657|sp|Q84J50.1|HS177_ORYSJ	75297657	210	3e-67	RecName: Full=17.7 kDa class I heat shock protein; AltName: Full=17.7 kDa heat shock protein; Short=OsHsp17.7	gi|1815659|gb|U83669.1|OSU83669	1815659	584	7e-163	Oryza sativa low molecular mass heat shock protein Oshsp17.3 (OSHSP17.3) gene, complete cds
	Traes_4DL_18C8E4E5F	0.70562	0.00068631	gi|82592900|sp|Q8VXB5.2|HAK8_ORYSJ	82592900	681	0	RecName: Full=Putative potassium transporter 8; AltName: Full=OsHAK8	gi|670359587|ref|XM_008674476.1|	670359587	1227	0	PREDICTED: Zea mays LOC100279541 (si660001f06), transcript variant X2, mRNA
	Traes_4DL_2090F9613	0.77204	0.00035549	gi|573924362|ref|XP_006649746.1|	573924362	142	4e-39	PREDICTED: uncharacterized protein LOC102708596 [Oryza brachyantha]	gi|961349540|ref|NM_001159437.2|	961349540	436	3e-118	Zea mays uncharacterized LOC100278495 (umc2519), mRNA
	Traes_4DL_23274585F	2.2067	4.6101e-06	gi|695046380|ref|XP_009411017.1|	695046380	67.8	3e-11	PREDICTED: uncharacterized protein LOC103992854 [Musa acuminata subsp. malaccensis]	gi|960458950|ref|XM_010230738.2|	960458950	348	2e-91	PREDICTED: Brachypodium distachyon uncharacterized LOC100837919 (LOC100837919), mRNA
	Traes_4DL_253F18B56	2.3776	2.0966e-11	gi|195626536|gb|ACG35098.1|	195626536	186	8e-56	17.4 kDa class I heat shock protein 3 [Zea mays]	gi|209977126|gb|AC226774.1|	209977126	435	1e-117	Oryza minuta clone OM__Ba0038N20, complete sequence
	Traes_4DL_26CDE7D19	0.86497	2.3205e-05	gi|226491830|ref|NP_001140915.1|	226491830	427	2e-146	uncharacterized protein LOC100272992 [Zea mays]	gi|223947546|gb|BT063160.1|	223947546	577	2e-160	Zea mays full-length cDNA clone ZM_BFc0032I21 mRNA, complete cds
	Traes_4DL_367544A3B	1.1624	8.7975e-05	gi|514773254|ref|XP_004967693.1|	514773254	814	0	PREDICTED: uncharacterized protein LOC101778673 [Setaria italica]	gi|937906879|dbj|AP014959.1|	937906879	263	2e-65	Oryza sativa Japonica Group DNA, chromosome 3, cultivar: Nipponbare, complete sequence
	Traes_4DL_469179461	1.3428	2.0045e-08	gi|414866202|tpg|DAA44759.1|	414866202	134	2e-104	TPA: IN2-1 protein [Zea mays]	gi|115452300|ref|NM_001056286.1|	115452300	815	0	Oryza sativa Japonica Group Os03g0283100 (Os03g0283100) mRNA, complete cds
	Traes_4DL_607166A04	2.0089	1.8031e-08	gi|514820494|ref|XP_004984934.1|	514820494	564	0	PREDICTED: uncharacterized protein LOC101770154 [Setaria italica]	gi|326504317|dbj|AK359782.1|	326504317	108	3e-19	Hordeum vulgare subsp. vulgare mRNA for predicted protein, complete cds, clone: NIASHv1103B11
	Traes_4DL_657E82F56	1.0162	4.6911e-05	gi|75152400|sp|Q8H4H5.1|NRAM5_ORYSJ	75152400	849	0	RecName: Full=Metal transporter Nramp5	gi|670422714|ref|XM_008654005.1|	670422714	1321	0	PREDICTED: Zea mays metal transporter Nramp5 (LOC100280443), mRNA
	Traes_4DL_6F0317327	1.9215	5.7495e-06	gi|1002845770|ref|XP_015689827.1|	1002845770	135	5e-35	PREDICTED: uncharacterized protein LOC102715001 [Oryza brachyantha]	gi|554785371|dbj|AK438935.1|	554785371	363	6e-96	Brachypodium distachyon mRNA, clone: PL016C01-A-095_P15
	Traes_4DL_7B7B7B0A8	3.9391	7.951e-10	gi|413956161|gb|AFW88810.1|	413956161	95.1	2e-20	hypothetical protein ZEAMMB73_832667 [Zea mays]	gi|297600718|ref|NM_001056254.2|	297600718	320	2e-83	Oryza sativa Japonica Group Os03g0277300 (Os03g0277300) mRNA, complete cds
	Traes_4DL_870580350	1.6326	0.00016015	gi|259490701|ref|NP_001159043.1|	259490701	57.8	3e-08	uncharacterized protein LOC100304067 precursor [Zea mays]	gi|743856787|ref|XM_010943648.1|	743856787	86.1	1e-12	PREDICTED: Elaeis guineensis phytosulfokines-like (LOC105060059), mRNA
	Traes_4DL_8C706AC68	3.1678	0.00044903	gi|4028573|gb|AAC96317.1|	4028573	333	6e-113	heat shock protein HSP26 [Triticum aestivum]	gi|147225077|emb|AJ971373.1|	147225077	1099	0	Triticum durum mRNA for 26.5kDa heat-shock protein (hsp26.5 gene)
	Traes_4DL_9F7C8C343	1.6169	2.1477e-10	gi|108708060|gb|ABF95855.1|	108708060	623	0	Sucrose synthase 2, putative, expressed [Oryza sativa Japonica Group]	gi|955725398|ref|XM_004984383.3|	955725398	1195	0	PREDICTED: Setaria italica sucrose synthase 4 (LOC101784175), mRNA
	Traes_4DL_B4FCBCF78	1.9031	1.2846e-09	gi|514819961|ref|XP_004984672.1|	514819961	89.4	4e-20	PREDICTED: 17.9 kDa class I heat shock protein [Setaria italica]	gi|554777639|dbj|AK431398.1|	554777639	381	9e-102	Brachypodium distachyon mRNA, clone: PL016C01-A-046_H11
	Traes_4DL_C12FCA838	1.875	5.2244e-11	gi|125585064|gb|EAZ25728.1|	125585064	170	9e-48	hypothetical protein OsJ_09563 [Oryza sativa Japonica Group]	gi|195627279|gb|EU963352.1|	195627279	353	2e-93	Zea mays clone 261301 cytochrome P450 CYP704B12v2 mRNA, complete cds
	Traes_4DL_C6340E61D	1.6434	1.8516e-05	gi|670441663|ref|XP_008661142.1|	670441663	292	4e-94	PREDICTED: bidirectional sugar transporter SWEET12-like [Zea mays]	gi|158854052|gb|AC213483.1|	158854052	176	1e-39	Oryza glaberrima clone OG_BBa0069I13, complete sequence
	Traes_4DL_D7237EFB9	1.255	0.00056683	gi|670361407|ref|XP_008648014.1|	670361407	1078	0	PREDICTED: phosphoenolpyruvate carboxykinase [ATP] isoform X1 [Zea mays]	gi|836941783|ref|NM_001309908.1|	836941783	2122	0	Zea mays phosphoenolpyruvate carboxykinase (LOC541622), mRNA
	Traes_4DL_DA6473F12	0.94894	2.0615e-05	gi|672118065|ref|XP_008782232.1|	672118065	95.5	2e-22	PREDICTED: selenoprotein K-like [Phoenix dactylifera]	gi|116632447|emb|CT832251.1|	116632447	237	3e-58	Oryza sativa (indica cultivar-group) cDNA clone:OSIGCPI001O05, full insert sequence
	Traes_4DL_F512146B2	1.284	1.5695e-08	gi|226508506|ref|NP_001147992.1|	226508506	226	7e-69	nuclear transcription factor Y subunit C-1 [Zea mays]	gi|297721976|ref|NM_001186423.1|	297721976	806	0	Oryza sativa Japonica Group Os03g0251350 (Os03g0251350) mRNA, complete cds
	Traes_4DL_FF35083D3	2.7604	8.3987e-05	gi|1040975837|gb|ANN87873.1|	1040975837	975	0	heat shock protein 70 [Saccharum officinarum]	gi|514820980|ref|XM_004985117.1|	514820980	1557	0	PREDICTED: Setaria italica heat shock 70 kDa protein 8 (LOC101764597), mRNA
	Traes_4DS_18D8A5F2A	0.75986	0.00022971	gi|226496920|ref|NP_001140657.1|	226496920	549	0	uncharacterized protein LOC100272732 [Zea mays]	gi|242387982|emb|FP099809.1|	242387982	1221	0	Phyllostachys edulis cDNA clone: bphyem207f10, full insert sequence
	Traes_4DS_1A67E8B86	1.6214	1.1855e-09	gi|119388713|gb|ABL74253.1|	119388713	766	0	alcohol dehydrogenase ADH3D [Triticum aestivum]	gi|119388714|gb|EF122843.1|	119388714	1629	0	Triticum aestivum alcohol dehydrogenase ADH2A mRNA, complete cds
	Traes_4DS_4519149881	2.2054	2.5703e-07	gi|186886564|emb|CAM96559.1|	186886564	255	6e-83	17.4 kDa heat-shock protein [Triticum turgidum subsp. durum]	gi|326503717|dbj|AK355146.1|	326503717	741	0	Hordeum vulgare subsp. vulgare mRNA for predicted protein, complete cds, clone: NIASHv1016K03
	Traes_4DS_47A04A098	1.0516	0.00075876	gi|721606997|ref|XP_010231134.1|	721606997	631	0	PREDICTED: glutamine synthetase cytosolic isozyme 1-3 [Brachypodium distachyon]	gi|21207348|gb|AY104270.1|	21207348	1206	0	Zea mays PCO127708 mRNA sequence
	Traes_4DS_516CB8861	1.0834	0.00030104	gi|108862123|gb|ABA95708.2|	108862123	165	1e-47	FHA domain containing protein, expressed [Oryza sativa Japonica Group]	gi|554788491|dbj|AK426139.1|	554788491	215	1e-51	Brachypodium distachyon mRNA, clone: PL016C01-A-012_J10
	Traes_4DS_8075EBF55	2.1618	8.8574e-13	gi|125544812|gb|EAY90951.1|	125544812	73.9	7e-14	hypothetical protein OsI_12565 [Oryza sativa Indica Group]	gi|188013418|gb|AY104011.2|	188013418	230	7e-56	Zea mays PCO104919 mRNA sequence
	Traes_4DS_A0680809B	0.84928	7.0943e-05	gi|670405265|ref|XP_008644298.1|	670405265	1607	0	PREDICTED: histidine kinase isoform X1 [Zea mays]	gi|573938632|ref|XM_006651692.1|	573938632	174	9e-39	PREDICTED: Oryza brachyantha histidine kinase 4-like (LOC102717332), mRNA
	Traes_4DS_DA17BB95C	4.5385	3.239e-07	gi|944229170|gb|KQK93556.1|	944229170	328	4e-105	hypothetical protein SETIT_027768mg [Setaria italica]	gi|242067440|ref|XM_002448952.1|	242067440	228	4e-55	Sorghum bicolor hypothetical protein, mRNA
	Traes_4DS_F147C5568	1.2901	6.8918e-05	gi|1052193107|ref|XP_008803883.2|	1052193107	318	6e-106	PREDICTED: uncharacterized protein LOC103717333 [Phoenix dactylifera]	gi|115484754|ref|NM_001074053.1|	115484754	405	1e-108	Oryza sativa Japonica Group Os11g0220300 (Os11g0220300) mRNA, complete cds
	Traes_5AL_16AD8DEEC	1.2328	2.9937e-07	gi|328671430|gb|AEB26587.1|	328671430	376	8e-127	heat shock factor A2e, partial [Hordeum vulgare subsp. vulgare]	gi|242037810|ref|XM_002466255.1|	242037810	599	6e-167	Sorghum bicolor hypothetical protein, mRNA
	Traes_5AL_1765846C0	1.5035	2.1102e-05	gi|514818564|ref|XP_004983984.1|	514818564	1671	0	PREDICTED: chaperone protein ClpB2, chloroplastic [Setaria italica]	gi|670435064|ref|XM_008659875.1|	670435064	2809	0	PREDICTED: Zea mays LOC100193235 (pco093519b), transcript variant X1, mRNA
	Traes_5AL_5CCF448DC	4.7577	0.00070139	gi|514813870|ref|XP_004981716.1|	514813870	72.8	9e-14	PREDICTED: UDP-glycosyltransferase 83A1-like [Setaria italica]	-	-	-	-	-
	Traes_5AL_64078AF40	5.1623	3.927e-08	gi|215769025|dbj|BAH01254.1|	215769025	82.8	3e-16	unnamed protein product [Oryza sativa Japonica Group]	gi|116011665|dbj|AK242300.1|	116011665	206	7e-49	Oryza sativa Japonica Group cDNA, clone: J075192P11, full insert sequence
	Traes_5AL_8309AC091	0.79946	0.00043073	gi|357111463|ref|XP_003557532.1|	357111463	223	7e-66	PREDICTED: zinc finger A20 and AN1 domain-containing stress-associated protein 9 isoform X2 [Brachypodium distachyon]	gi|669026884|emb|HG670306.1|	669026884	95.3	6e-15	Triticum aestivum chromosome 3B, genomic scaffold, cultivar Chinese Spring
	Traes_5AL_8313BD737	1.0073	3.3444e-05	gi|514813706|ref|XP_004981635.1|	514813706	220	1e-67	PREDICTED: cold-regulated 413 plasma membrane protein 1 [Setaria italica]	gi|554783605|dbj|AK437335.1|	554783605	527	2e-145	Brachypodium distachyon mRNA, clone: PL016C01-A-085_G20
	Traes_5AL_8A8EFB6B9	1.4255	0.00010343	gi|357488985|ref|XP_003614780.1|	357488985	94.4	3e-20	flavonol synthase/flavanone 3-hydroxylase [Medicago truncatula]	gi|326496834|dbj|AK367241.1|	326496834	202	8e-48	Hordeum vulgare subsp. vulgare mRNA for predicted protein, complete cds, clone: NIASHv2053F08
	Traes_5AL_C018E235A	1.2588	0.00010028	gi|670359250|ref|XP_008670157.1|	670359250	61.2	6e-11	PREDICTED: uncharacterized protein LOC100276168 isoform X1 [Zea mays]	gi|326498196|dbj|AK367323.1|	326498196	318	3e-83	Hordeum vulgare subsp. vulgare mRNA for predicted protein, complete cds, clone: NIASHv2054N16
	Traes_5AL_E1B64C7F1	1.8	3.3149e-06	gi|1002288718|ref|XP_015648650.1|	1002288718	255	1e-81	PREDICTED: uncharacterized protein LOC4345979 isoform X1 [Oryza sativa Japonica Group]	gi|823173875|ref|XM_012630142.1|	823173875	219	1e-52	PREDICTED: Gossypium raimondii OTU domain-containing protein At3g57810 (LOC105799527), transcript variant X1, mRNA
	Traes_5AL_E32D685B5	2.8413	3.4745e-06	gi|631898381|gb|AHZ30617.1|	631898381	69.3	7e-09	Bcl2-associated athanoprotein 6a [Eleusine coracana]	gi|721654792|ref|XM_010235813.1|	721654792	1192	0	PREDICTED: Brachypodium distachyon BAG family molecular chaperone regulator 6 (LOC100823784), transcript variant X1, mRNA
	Traes_5AL_E4C37F0BC	1.0937	0.00057401	gi|731365529|ref|XP_010694574.1|	731365529	265	3e-79	PREDICTED: peroxisomal (S)-2-hydroxy-acid oxidase isoform X1 [Beta vulgaris subsp. vulgaris]	gi|670420933|ref|XM_008653107.1|	670420933	403	7e-108	PREDICTED: Zea mays glycolate oxidase1 (go1), transcript variant X1, mRNA
	Traes_5DL_3A49B7207	2.0955	4.1965e-16	gi|226510042|ref|NP_001148190.1|	226510042	194	1e-57	retrotransposon protein [Zea mays]	gi|297723928|ref|NM_001187399.1|	297723928	401	1e-107	Oryza sativa Japonica Group Os05g0296650 (Os05g0296650) mRNA, complete cds
	Traes_5DL_46E0398AC	1.019	4.3393e-07	gi|226530174|ref|NP_001140813.1|	226530174	159	4e-45	ankyrin repeat domain-containing protein 2 [Zea mays]	gi|242037386|ref|XM_002466043.1|	242037386	411	1e-110	Sorghum bicolor hypothetical protein, mRNA
	Traes_5DL_4FF7BA97B	1.2546	1.9416e-05	gi|242034911|ref|XP_002464850.1|	242034911	691	0	hypothetical protein SORBIDRAFT_01g027540 [Sorghum bicolor]	gi|573959884|ref|XM_006662063.1|	573959884	464	3e-126	PREDICTED: Oryza brachyantha serine carboxypeptidase-like 6-like (LOC102707340), mRNA
	Traes_5DL_6584EB732	1.0541	0.0002534	gi|414883933|tpg|DAA59947.1|	414883933	90.5	5e-21	TPA: hypothetical protein ZEAMMB73_539967 [Zea mays]	gi|554782657|dbj|AK436446.1|	554782657	113	5e-21	Brachypodium distachyon mRNA, clone: PL016C01-A-079_H13
	Traes_5DL_6EB179C88	1.8755	0.00014873	gi|226510570|ref|NP_001147891.1|	226510570	466	2e-158	heat shock factor protein HSF30 [Zea mays]	gi|238015455|gb|BT088410.1|	238015455	697	0	Zea mays full-length cDNA clone ZM_BFc0182A01 mRNA, complete cds
	Traes_5DL_7D04C8E67	1.3136	0.00035763	gi|514813441|ref|XP_004981504.1|	514813441	623	0	PREDICTED: dnaJ protein homolog [Setaria italica]	gi|21206805|gb|AY103727.1|	21206805	1362	0	Zea mays PCO082317 mRNA sequence
	Traes_5DL_7D14C1A38	1.8329	9.0887e-10	gi|721674370|ref|XP_010237307.1|	721674370	50.1	8e-06	PREDICTED: uncharacterized protein LOC104584407 [Brachypodium distachyon]	gi|151421062|dbj|AK252414.1|	151421062	488	6e-134	Hordeum vulgare subsp. vulgare cDNA clone: FLbaf155a04, mRNA sequence
	Traes_5DL_7F9051151	1.3152	3.7883e-05	gi|1063465553|ref|XP_017969639.1|	1063465553	114	1e-71	PREDICTED: probable tyrosine-protein phosphatase At1g05000 isoform X1 [Theobroma cacao]	gi|195628301|gb|EU963863.1|	195628301	268	1e-67	Zea mays clone 273577 tyrosine specific protein phosphatase family protein mRNA, complete cds
	Traes_5DL_81E5B7BB4	2.0137	4.3409e-05	gi|293333356|ref|NP_001169385.1|	293333356	78.6	5e-12	uncharacterized protein LOC100383253 [Zea mays]	gi|932282907|gb|CP012613.1|	932282907	106	4e-18	Oryza sativa Indica Group cultivar RP Bio-226 chromosome 5 sequence
	Traes_5DL_834E4B05E	0.93252	9.6574e-05	gi|226528709|ref|NP_001152601.1|	226528709	1200	0	heat shock 70 kDa protein [Zea mays]	gi|242049677|ref|XM_002462538.1|	242049677	2272	0	Sorghum bicolor hypothetical protein, mRNA
	Traes_5DL_843C411DA	1.0555	1.1386e-05	gi|195650685|gb|ACG44810.1|	195650685	552	0	armadillo/beta-catenin-like repeat family protein [Zea mays]	gi|670359654|ref|XM_008674781.1|	670359654	845	0	PREDICTED: Zea mays uncharacterized LOC100279983 (LOC100279983), transcript variant X1, mRNA
	Traes_5DL_860C76CCE	1.4079	0.00029701	gi|1012355428|gb|KYP66615.1|	1012355428	207	2e-65	SKP1-like protein 1B [Cajanus cajan]	gi|835921592|ref|XM_004957437.2|	835921592	425	5e-115	PREDICTED: Setaria italica SKP1-like protein 1A (LOC101783437), mRNA
	Traes_5DL_87F629116	4.4118	1.3595e-06	gi|1035944211|gb|OAY69275.1|	1035944211	326	1e-110	Stem-specific protein TSJT1 [Ananas comosus]	gi|526117454|ref|NM_001280844.1|	526117454	204	3e-48	Setaria italica stem-specific protein TSJT1-like (LOC101781720), mRNA
	Traes_5DL_935157A12	1.3695	9.2214e-09	gi|357112653|ref|XP_003558122.1|	357112653	117	1e-27	PREDICTED: probable glutathione S-transferase GSTU1 [Brachypodium distachyon]	gi|112431462|gb|DQ834888.1|	112431462	473	4e-129	Hordeum vulgare cultivar Intro putative glutathione-S-transferase gene, complete cds
	Traes_5DL_B409707A8	3.7374	1.5641e-06	gi|573954648|ref|XP_006659568.1|	573954648	392	3e-132	PREDICTED: OTU domain-containing protein At3g57810-like [Oryza brachyantha]	gi|694441474|ref|XM_009349211.1|	694441474	222	2e-53	PREDICTED: Pyrus x bretschneideri OTU domain-containing protein At3g57810-like (LOC103939154), transcript variant X3, mRNA
	Traes_5DL_B9FA8B372	0.92181	0.00058458	gi|48717074|dbj|BAD23762.1|	48717074	60.1	3e-07	hypothetical protein [Oryza sativa Japonica Group]	gi|960485187|ref|XM_003575544.3|	960485187	183	6e-42	PREDICTED: Brachypodium distachyon uncharacterized LOC100835869 (LOC100835869), mRNA
	Traes_5DL_D6E35133A	1.4217	1.171e-09	gi|474012156|gb|EMS52569.1|	474012156	208	6e-64	putative glutathione S-transferase GSTU1 [Triticum urartu]	gi|112431462|gb|DQ834888.1|	112431462	532	4e-147	Hordeum vulgare cultivar Intro putative glutathione-S-transferase gene, complete cds
	Traes_5DL_EDD32BD0B	1.6288	0.00058586	gi|514731549|ref|XP_004957211.1|	514731549	332	2e-108	PREDICTED: splicing factor U2af small subunit A-like [Setaria italica]	gi|932283291|gb|CP012617.1|	932283291	728	0	Oryza sativa Indica Group cultivar RP Bio-226 chromosome 9 sequence
	Traes_5DS_2A5895789	5.0343	4.9452e-09	gi|12060507|dbj|BAB20636.1|	12060507	212	1e-65	putative stress-inducible membrane pore protein [Oryza sativa Japonica Group]	gi|116011535|dbj|AK242170.1|	116011535	494	2e-135	Oryza sativa Japonica Group cDNA, clone: J075157P20, full insert sequence
	Traes_5DS_8E70396F8	1.5386	9.2401e-09	gi|77556635|gb|ABA99431.1|	77556635	365	1e-117	Sodium/calcium exchanger protein, expressed [Oryza sativa Japonica Group]	gi|326508867|dbj|AK355608.1|	326508867	108	4e-19	Hordeum vulgare subsp. vulgare mRNA for predicted protein, complete cds, clone: NIASHv1023E21
	Traes_5DS_F4E2D3CF5	1.3971	0.00049413	gi|992162453|gb|KXG24927.1|	992162453	1074	0	hypothetical protein SORBI_007G101800 [Sorghum bicolor]	gi|219885380|gb|BT054458.1|	219885380	1975	0	Zea mays full-length cDNA clone ZM_BFc0070J10 mRNA, complete cds
	Traes_6BL_066E7881C	1.345	2.3964e-09	gi|1029110161|ref|XP_016725051.1|	1029110161	249	2e-74	PREDICTED: RNA-binding protein 42-like isoform X1 [Gossypium hirsutum]	gi|151427226|dbj|AK249275.1|	151427226	237	9e-58	Hordeum vulgare subsp. vulgare cDNA clone: FLbaf30h13, mRNA sequence
	Traes_6BL_41477DA26	0.86392	0.00041267	gi|14140148|emb|CAC39065.1|	14140148	719	0	putative protein [Oryza sativa]	gi|242066505|ref|XM_002454497.1|	242066505	1467	0	Sorghum bicolor hypothetical protein, mRNA
	Traes_6BL_B241C6BFD	1.6436	0.00026186	gi|125541706|gb|EAY88101.1|	125541706	182	1e-54	hypothetical protein OsI_09534 [Oryza sativa Indica Group]	gi|326516243|dbj|AK356930.1|	326516243	806	0	Hordeum vulgare subsp. vulgare mRNA for predicted protein, partial cds, clone: NIASHv1042F18
	Traes_6BL_E2BB784CD	0.93788	0.00012659	gi|1045407619|dbj|GAU12234.1|	1045407619	122	1e-31	hypothetical protein TSUD_02010 [Trifolium subterraneum]	gi|573950799|ref|XM_006657626.1|	573950799	222	5e-54	PREDICTED: Oryza brachyantha thioredoxin-like protein CDSP32, chloroplastic-like (LOC102706394), mRNA
	Traes_6BS_21C42C224	0.794	0.00026744	gi|573950881|ref|XP_006657729.1|	573950881	887	0	PREDICTED: large proline-rich protein BAG6-like isoform X1 [Oryza brachyantha]	gi|241988055|dbj|AK335312.1|	241988055	193	2e-44	Triticum aestivum cDNA, clone: WT012_J11, cultivar: Chinese Spring
	Traes_6BS_34C603530	0.74744	0.00022091	gi|326497177|dbj|BAK02173.1|	326497177	291	5e-94	predicted protein [Hordeum vulgare subsp. vulgare]	gi|326509658|dbj|AK355827.1|	326509658	647	0	Hordeum vulgare subsp. vulgare mRNA for predicted protein, complete cds, clone: NIASHv1026I20
	Traes_6BS_5CF265676	2.0798	3.071e-05	gi|670402831|ref|XP_008681307.1|	670402831	414	2e-134	PREDICTED: uncharacterized protein LOC100217072 isoform X1 [Zea mays]	gi|698508932|ref|XM_009801403.1|	698508932	213	6e-51	PREDICTED: Nicotiana sylvestris chaperone protein ClpB4, mitochondrial (LOC104245745), mRNA
	Traes_6BS_7508E51F3	0.8554	1.964e-05	gi|475534165|gb|EMT08517.1|	475534165	560	0	Phosphoglycerate kinase, cytosolic [Aegilops tauschii]	gi|32980065|dbj|AK070041.1|	32980065	1299	0	Oryza sativa Japonica Group cDNA clone:J023036N24, full insert sequence
	Traes_6DL_136DE13FB	0.7697	0.00073163	gi|357138133|ref|XP_003570652.1|	357138133	299	6e-96	PREDICTED: transcription factor TCP15 [Brachypodium distachyon]	gi|670410188|ref|XM_008648035.1|	670410188	966	0	PREDICTED: Zea mays transcription factor TCP14-like (LOC103627725), mRNA
	Traes_6DL_29067DFB4	1.3205	6.675e-05	gi|475601820|gb|EMT24948.1|	475601820	42.4	1e-10	hypothetical protein F775_28941 [Aegilops tauschii]	gi|300681466|emb|FN564430.1|	300681466	97.1	6e-16	Triticum aestivum chromosome 3B-specific BAC library, contig ctg0464b
	Traes_6DL_3BCB83718	1.299	1.6554e-09	gi|514718387|ref|XP_004953979.1|	514718387	158	3e-45	PREDICTED: 24.1 kDa heat shock protein, mitochondrial-like isoform X1 [Setaria italica]	gi|332691638|gb|JF710844.1|	332691638	484	9e-133	Oryza sativa Japonica Group mitochondrial small heat shock protein mRNA, complete cds; nuclear gene for mitochondrial product
	Traes_6DL_3C708FE861	6.573	3.1277e-06	gi|219885495|gb|ACL53122.1|	219885495	75.9	8e-13	unknown [Zea mays]	gi|530279084|gb|KF184907.1|	530279084	137	3e-28	Saccharum hybrid cultivar R570 clone BAC 003N22 complete sequence
	Traes_6DL_4E9ADFC33	3.6337	0.00013301	gi|1035947379|gb|OAY71438.1|	1035947379	150	3e-42	18.6 kDa class III heat shock protein [Ananas comosus]	gi|835910241|ref|XM_004954087.2|	835910241	435	1e-117	PREDICTED: Setaria italica 18.6 kDa class III heat shock protein (LOC101753155), mRNA
	Traes_6DL_52B87D89E	0.82885	0.0004366	gi|41053091|dbj|BAD08034.1|	41053091	150	9e-139	hydrolase, alpha/beta fold family-like [Oryza sativa Japonica Group]	gi|32973509|dbj|AK063491.1|	32973509	1166	0	Oryza sativa Japonica Group cDNA clone:001-116-C10, full insert sequence
	Traes_6DL_711B0784D	0.75024	0.00065569	gi|514719048|ref|XP_004954143.1|	514719048	168	2e-50	PREDICTED: chaperone protein dnaJ 6-like [Setaria italica]	gi|374921996|gb|JQ283081.1|	374921996	134	2e-27	Lolium perenne clone A 548 hypothetical protein mRNA, partial cds
	Traes_6DL_77ACE1279	1.8041	2.3238e-05	gi|1035938410|gb|OAY65742.1|	1035938410	96.3	1e-22	Basic leucine zipper 43 [Ananas comosus]	gi|670398024|ref|XM_008680865.1|	670398024	196	3e-46	PREDICTED: Zea mays basic leucine zipper 63-like (LOC103654051), mRNA
	Traes_6DL_996A9FA5E	0.87437	0.00026697	gi|238014240|gb|ACR38155.1|	238014240	433	4e-148	unknown [Zea mays]	gi|115439424|ref|NM_001050527.1|	115439424	944	0	Oryza sativa Japonica Group Os01g0702000 (Os01g0702000) mRNA, complete cds
	Traes_6DL_BB3C27AA5	1.5844	1.1395e-05	gi|1029110161|ref|XP_016725051.1|	1029110161	281	2e-91	PREDICTED: RNA-binding protein 42-like isoform X1 [Gossypium hirsutum]	gi|32977669|dbj|AK067651.1|	32977669	331	2e-86	Oryza sativa Japonica Group cDNA clone:J013113P22, full insert sequence
	Traes_6DL_C1C8B54BF	2.0325	1.221e-06	gi|125545759|gb|EAY91898.1|	125545759	715	0	hypothetical protein OsI_13550 [Oryza sativa Indica Group]	gi|960455306|ref|XM_003559328.3|	960455306	1157	0	PREDICTED: Brachypodium distachyon COBRA-like protein 3 (LOC100834747), mRNA
	Traes_6DL_C6E63ED1C	0.84725	2.7968e-05	gi|672123393|ref|XP_008785058.1|	672123393	376	2e-125	PREDICTED: thioredoxin-like protein CDSP32, chloroplastic [Phoenix dactylifera]	gi|116636329|emb|CT834661.1|	116636329	839	0	Oryza sativa (indica cultivar-group) cDNA clone:OSIGCEA060I02, full insert sequence
	Traes_6DL_CAEE80DA0	1.0375	0.00047439	gi|475623372|gb|EMT32187.1|	475623372	257	8e-84	hypothetical protein F775_09259 [Aegilops tauschii]	gi|50253249|dbj|AP006060.3|	50253249	292	9e-75	Oryza sativa Japonica Group genomic DNA, chromosome 2, PAC clone:P0135D07
	Traes_6DL_D343E8C06	1.1657	2.183e-06	gi|731390618|ref|XP_010650426.1|	731390618	206	5e-58	PREDICTED: uncharacterized protein LOC100254880 isoform X2 [Vitis vinifera]	gi|58533118|gb|AY663392.1|	58533118	75	6e-09	Triticum aestivum cultivar Renan clone BAC 930H14, complete sequence
	Traes_6DL_E07B1C921	0.86962	0.00013713	gi|743884826|ref|XP_010909782.1|	743884826	128	3e-33	PREDICTED: uncharacterized protein LOC105035782 [Elaeis guineensis]	gi|46390453|dbj|AP004888.3|	46390453	82.4	2e-11	Oryza sativa Japonica Group genomic DNA, chromosome 2, PAC clone:P0617A09
	Traes_6DS_18E7954D6	1.8364	0.00012134	gi|195637756|gb|ACG38346.1|	195637756	734	0	flavonoid 3-monooxygenase [Zea mays]	gi|195637755|gb|EU966228.1|	195637755	1074	0	Zea mays clone 292716 flavonoid 3-monooxygenase mRNA, complete cds
	Traes_6DS_4F1013186	1.0098	2.3157e-05	-	-	-	-	-	gi|326487152|dbj|AK358347.1|	326487152	128	1e-25	Hordeum vulgare subsp. vulgare mRNA for predicted protein, complete cds, clone: NIASHv1074I17
	Traes_6DS_6E660008E	3.523	0.00011331	gi|672136637|ref|XP_008792025.1|	672136637	142	1e-37	PREDICTED: 26.5 kDa heat shock protein, mitochondrial [Phoenix dactylifera]	gi|573945664|ref|XM_006655107.1|	573945664	69.4	2e-07	PREDICTED: Oryza brachyantha small heat shock protein, chloroplastic-like (LOC102709649), mRNA
	Traes_6DS_74700E918	0.88352	5.5833e-05	gi|42409278|dbj|BAD10541.1|	42409278	224	8e-72	unknown protein [Oryza sativa Japonica Group]	gi|573918454|ref|XM_006646806.1|	573918454	370	2e-98	PREDICTED: Oryza brachyantha uncharacterized LOC102706718 (LOC102706718), mRNA
	Traes_6DS_813EBCBA9	1.615	0.00045074	gi|944264187|gb|KQL28427.1|	944264187	1566	0	hypothetical protein SETIT_016214mg [Setaria italica]	gi|672110712|ref|XM_008798705.1|	672110712	1620	0	PREDICTED: Phoenix dactylifera chaperone protein ClpB3, mitochondrial (LOC103712232), mRNA
	Traes_6DS_89CCF9552	1.3977	2.5235e-07	gi|326523787|dbj|BAJ93064.1|	326523787	248	2e-134	predicted protein [Hordeum vulgare subsp. vulgare]	gi|151426845|dbj|AK248894.1|	151426845	1002	0	Hordeum vulgare subsp. vulgare cDNA clone: FLbaf11l09, mRNA sequence
	Traes_6DS_9A9EDCD1F	0.74151	0.00022592	gi|823159125|ref|XP_012479392.1|	823159125	455	2e-157	PREDICTED: 2-methylene-furan-3-one reductase [Gossypium raimondii]	gi|955721099|ref|XM_004973256.3|	955721099	942	0	PREDICTED: Setaria italica 2-methylene-furan-3-one reductase (LOC101786500), mRNA
	Traes_6DS_9C14A2153	1.0273	6.7846e-06	gi|992281232|gb|KXG39291.1|	992281232	661	0	hypothetical protein SORBI_001G359100 [Sorghum bicolor]	gi|293332664|ref|NM_001175262.1|	293332664	713	0	Zea mays uncharacterized LOC100382525 (LOC100382525), mRNA
	Traes_6DS_B2B1F9FBC	1.4657	0.00014607	gi|474019745|gb|EMS52837.1|	474019745	72	2e-59	hypothetical protein TRIUR3_13982 [Triticum urartu]	-	-	-	-	-
	Traes_6DS_C9D764516	0.94155	0.00013804	gi|670407570|ref|XP_008645243.1|	670407570	71.6	4e-11	PREDICTED: protein CHLOROPLAST IMPORT APPARATUS 2 isoform X1 [Zea mays]	gi|293332196|ref|NM_001175611.1|	293332196	270	3e-68	Zea mays uncharacterized LOC100382924 (LOC100382924), mRNA
	Traes_6DS_D5CCA07B4	4.7437	9.7264e-10	gi|37718762|gb|AAR01634.1|	37718762	57	2e-07	hypothetical protein [Oryza sativa Japonica Group]	gi|195598462|gb|EU946108.1|	195598462	100	4e-17	Zea mays clone 296978 mRNA sequence
	Traes_6DS_F56597DB3	0.96432	1.2253e-05	gi|573921538|ref|XP_006648360.1|	573921538	56.6	6e-07	PREDICTED: uncharacterized protein LOC102722090 [Oryza brachyantha]	gi|554780935|dbj|AK434715.1|	554780935	553	4e-153	Brachypodium distachyon mRNA, clone: PL016C01-A-067_M01
	Traes_7AL_113B64D31	0.7366	0.00024421	gi|218202036|gb|EEC84463.1|	218202036	367	1e-122	hypothetical protein OsI_31096 [Oryza sativa Indica Group]	gi|151426235|dbj|AK252827.1|	151426235	453	4e-123	Hordeum vulgare subsp. vulgare cDNA clone: FLbaf165a10, mRNA sequence
	Traes_7AL_282AB2B65	1.4712	0.00028185	gi|357487619|ref|XP_003614097.1|	357487619	60.8	2e-09	ureide permease-like protein [Medicago truncatula]	gi|400621211|gb|JX454960.1|	400621211	62.1	8e-06	Triticum durum clone BAC 532J14 sequence
	Traes_7AL_5E1320A2B	1.3638	2.5699e-11	gi|52076646|dbj|BAD45546.1|	52076646	469	8e-164	(2R)-phospho-3-sulfolactate synthase-like [Oryza sativa Japonica Group]	gi|937920774|dbj|AP014962.1|	937920774	165	2e-36	Oryza sativa Japonica Group DNA, chromosome 6, cultivar: Nipponbare, complete sequence
	Traes_7AL_947AC5C08	0.91394	3.9617e-05	gi|242080337|ref|XP_002444937.1|	242080337	322	1e-104	hypothetical protein SORBIDRAFT_07g001710 [Sorghum bicolor]	gi|226497189|ref|NM_001150423.1|	226497189	409	1e-109	Zea mays uncharacterized LOC100276696 (LOC100276696), mRNA
	Traes_7AL_CEA9B770B	0.81761	5.5137e-05	gi|573947457|ref|XP_006656054.1|	573947457	334	2e-114	PREDICTED: probable aquaporin TIP2-2-like [Oryza brachyantha]	gi|157888207|emb|CT841998.1|	157888207	815	0	Oryza rufipogon (W1943) cDNA clone: ORW1943C103A01, full insert sequence
	Traes_7AS_4B8075360	1.6445	0.00044384	gi|147225056|emb|CAI96504.1|	147225056	115	1e-30	22.8kDa heat-shock protein [Aegilops peregrina]	gi|186886549|emb|AM709761.1|	186886549	327	9e-86	Aegilops kotschyi mRNA for 22.8 kDa heat-shock protein (hsp22.8 gene)
	Traes_7AS_9681C7837	0.83482	0.0004954	gi|514762515|ref|XP_004965050.1|	514762515	322	3e-108	PREDICTED: protein BOBBER 1-like [Setaria italica]	gi|115467243|ref|NM_001063756.1|	115467243	636	2e-178	Oryza sativa Japonica Group Os06g0231300 (Os06g0231300) mRNA, complete cds
	Traes_7AS_D82535FA6	2.1842	0.00054709	gi|186886552|emb|CAM96553.1|	186886552	163	1e-48	23.5 kDa heat-shock protein [Triticum dicoccoides]	gi|186886547|emb|AM709760.1|	186886547	427	1e-115	Aegilops peregrina mRNA for 22.7 kDa heat-shock protein (hsp22.7 gene)
	Traes_7AS_DC2FF038A	0.98208	0.00027649	gi|514797904|ref|XP_004973914.1|	514797904	215	1e-68	PREDICTED: uncharacterized protein LOC101762357 [Setaria italica]	gi|960479191|ref|XM_014901120.1|	960479191	370	1e-98	PREDICTED: Brachypodium distachyon uncharacterized LOC100842768 (LOC100842768), transcript variant X2, mRNA
	Traes_7AS_E0B491148	1.0136	0.00056164	gi|195604846|gb|ACG24253.1|	195604846	79.3	2e-105	dehydrodolichyl diphosphate synthase 6 [Zea mays]	gi|326513742|dbj|AK356674.1|	326513742	183	8e-42	Hordeum vulgare subsp. vulgare mRNA for predicted protein, complete cds, clone: NIASHv1037O11
	YM - TIS
	Down-regulated genes
	EPlTAEG00000010004	-1.0734	6.5028e-06	gi|884998437|ref|YP_009156208.1|	884998437	399	1e-141	ribosomal protein S4 (plastid) [Avena sativa]	gi|667753810|gb|KJ614404.1|	667753810	1120	0	Aegilops speltoides var. ligustica cultivar AE918 chloroplast, complete genome
	EPlTAEG00000010020	-1.1906	1.9566e-08	gi|240018093|gb|ACS44421.1|	240018093	148	4e-46	ribosomal protein S19 (chloroplast) [Poa pratensis]	gi|923092925|gb|KP083002.1|	923092925	399	8e-108	Jarava subplumosa voucher SI:Peterson 17280 photosystem II A protein (psbA) gene, partial cds; and psbA-trnH intergenic spacer, partial sequence; plastid
	EPlTAEG00000010025	-1.0109	1.1273e-05	gi|525782208|ref|YP_008239164.1|	525782208	2773	0	RNA polymerase beta' subunit (chloroplast) [Secale cereale]	gi|667753727|gb|KJ614403.1|	667753727	8194	0	Triticum aestivum cultivar spleta PI384000 chloroplast, complete genome
	EPlTAEG00000010032	-1.2709	5.0615e-09	gi|413923072|gb|AFW63004.1|	413923072	247	7e-83	hypothetical protein ZEAMMB73_429026 [Zea mays]	gi|667754723|gb|KJ614415.1|	667754723	920	0	Aegilops sspikeii cultivar TA1841 chloroplast, complete genome
	EPlTAEG00000010052	-1.661	1.7356e-11	gi|255675244|dbj|BAH92536.1|	255675244	176	3e-56	Os04g0234750, partial [Oryza sativa Japonica Group]	gi|768804982|gb|KM974741.1|	768804982	228	8e-56	Hordeum jubatum voucher CAN:Saarela 18478 plastid, complete genome
	EPlTAEG00000010053	-1.1802	1.9549e-08	gi|1043444304|ref|YP_009261026.1|	1043444304	311	2e-108	ribosomal protein S7 (chloroplast) [Sorghastrum nutans]	gi|768805572|gb|KM974748.1|	768805572	870	0	Piptochaetium avenaceum voucher CAN:R.J. Soreng & K. Romaschenko 430 plastid, complete genome
	EPlTAEG00000010055	-1.1377	1.6046e-08	gi|255961420|ref|YP_003097613.1|	255961420	474	4e-170	ribosomal protein S3 (chloroplast) [Dendrocalamus latiflorus]	gi|667753893|gb|KJ614405.1|	667753893	1319	0	Aegilops speltoides var. ligustica cultivar TA1796 chloroplast, complete genome
	EPlTAEG00000010059	-0.76381	0.00037593	gi|7388094|sp|P93968.1|RPOA_FESFE	7388094	695	0	RecName: Full=DNA-directed RNA polymerase subunit alpha; Short=PEP; AltName: Full=Plastid-encoded RNA polymerase subunit alpha; Short=RNA polymerase subunit alpha	gi|667753810|gb|KJ614404.1|	667753810	1884	0	Aegilops speltoides var. ligustica cultivar AE918 chloroplast, complete genome
	EPlTAEG00000010060	-1.0768	1.511e-07	gi|884999657|ref|YP_009157414.1|	884999657	292	6e-101	ribosomal protein L22 (plastid) [Phleum alpinum]	gi|727346454|dbj|LC005977.1|	727346454	821	0	Triticum monococcum subsp. monococcum chloroplast DNA, complete genome
	EPlTAEG00000010062	-1.3133	1.3288e-09	gi|884998646|ref|YP_009156417.1|	884998646	190	2e-62	ribosomal protein L23 (plastid) [Brachyelytrum aristosum]	gi|667754889|gb|KJ614417.1|	667754889	514	4e-142	Aegilops sharonensis cultivar TA1996 chloroplast, complete genome
	EPlTAEG00000010075	-1.1847	0.0001387	gi|649132616|ref|YP_009034204.1|	649132616	444	8e-159	clp protease proteolytic subunit (plastid) [Digitaria exilis]	gi|667669969|gb|KJ592713.1|	667669969	1203	0	Triticum aestivum chloroplast, complete genome
	EPlTAEG00000010076	-0.91222	0.0001118	gi|525778555|ref|YP_008239142.1|	525778555	1321	0	NADH-plastoquinone oxidoreductase subunit 5 (chloroplast) [Triticum monococcum]	gi|667669969|gb|KJ592713.1|	667669969	4100	0	Triticum aestivum chloroplast, complete genome
	EPlTAEG00000010103	-0.81013	4.7728e-05	gi|947089735|gb|KRH38400.1|	947089735	97.8	4e-19	hypothetical protein GLYMA_09G133900 [Glycine max]	gi|667754640|gb|KJ614414.1|	667754640	5334	0	Aegilops sspikeii cultivar TA1837 chloroplast, complete genome
	Novel00948	-4.7245	2.9663e-06	gi|732809|emb|CAA88619.1|	732809	101	6e-26	putative protease inhibitor [Hordeum vulgare]	gi|554774269|dbj|AK428002.1|	554774269	99	9e-17	Brachypodium distachyon mRNA, clone: PL016C01-A-024_J06
	Novel02599	-1.1027	8.3678e-05	gi|473890741|gb|EMS48650.1|	473890741	132	1e-34	hypothetical protein TRIUR3_30752 [Triticum urartu]	gi|669026884|emb|HG670306.1|	669026884	387	2e-103	Triticum aestivum chromosome 3B, genomic scaffold, cultivar Chinese Spring
	Novel02787	-1.7665	3.3921e-09	-	-	-	-	-	gi|151418325|dbj|AK249677.1|	151418325	69.4	2e-07	Hordeum vulgare subsp. vulgare cDNA clone: FLbaf47n15, mRNA sequence
	Novel03300	-1.6824	2.3001e-07	gi|326490195|dbj|BAJ94171.1|	326490195	91.3	1e-20	predicted protein [Hordeum vulgare subsp. vulgare]	gi|554782061|dbj|AK435847.1|	554782061	76.8	5e-10	Brachypodium distachyon mRNA, clone: PL016C01-A-075_I06
	Novel03515	-0.77721	0.00048934	gi|125527842|gb|EAY75956.1|	125527842	721	0	hypothetical protein OsI_03873 [Oryza sativa Indica Group]	gi|960471161|ref|XM_003568079.3|	960471161	1319	0	PREDICTED: Brachypodium distachyon probable xyloglucan glycosyltransferase 7 (LOC100838993), mRNA
	Novel03830	-2.0413	2.0699e-06	gi|474253416|gb|EMS60285.1|	474253416	50.1	2e-06	Bowman-Birk type trypsin inhibitor [Triticum urartu]	gi|241988644|dbj|AK335901.1|	241988644	137	7e-29	Triticum aestivum cDNA, clone: SET2_L22, cultivar: Chinese Spring
	Novel03959	-1.3633	0.00059611	gi|992275960|gb|KXG34517.1|	992275960	422	2e-131	hypothetical protein SORBI_002G052800 [Sorghum bicolor]	-	-	-	-	-
	Novel05137	-1.4715	6.7378e-07	gi|242060013|ref|XP_002459152.1|	242060013	49.3	7e-06	hypothetical protein SORBIDRAFT_03g046780 [Sorghum bicolor]	gi|194239058|emb|AM932680.1|	194239058	318	3e-83	Triticum aestivum 3B chromosome, clone BAC TA3B54F7
	Novel05954	-1.488	2.6476e-05	gi|108710894|gb|ABF98689.1|	108710894	117	4e-94	Serine carboxypeptidase family protein, expressed [Oryza sativa Japonica Group]	gi|242380366|emb|FP101697.1|	242380366	684	0	Phyllostachys edulis cDNA clone: bphyst036p10, full insert sequence
	Novel07291	-1.0258	1.0744e-05	-	-	-	-	-	gi|326512757|dbj|AK372088.1|	326512757	95.3	7e-16	Hordeum vulgare subsp. vulgare mRNA for predicted protein, complete cds, clone: NIASHv2146F22
	Novel07297	-1.2216	0.00035586	gi|11467233|ref|NP_043065.1|	11467233	48.5	1e-19	hypothetical protein ZemaCp064 (chloroplast) [Zea mays]	gi|667754059|gb|KJ614407.1|	667754059	444	4e-121	Triticum timopheevii cultivar TA0941 chloroplast, complete genome
	Novel08752	-1.5995	5.8493e-06	gi|125537518|gb|EAY84006.1|	125537518	174	1e-45	hypothetical protein OsI_39237 [Oryza sativa Indica Group]	gi|932283455|gb|CP012620.1|	932283455	235	4e-57	Oryza sativa Indica Group cultivar RP Bio-226 chromosome 12 sequence
	Novel08976	-1.7382	4.3695e-07	gi|474377001|gb|EMS64238.1|	474377001	57	3e-06	hypothetical protein TRIUR3_17463 [Triticum urartu]	gi|241983257|dbj|AK331197.1|	241983257	207	3e-49	Triticum aestivum cDNA, clone: SET6_K24, cultivar: Chinese Spring
	Novel11508	-1.0675	0.00021994	gi|944253106|gb|KQL17369.1|	944253106	106	1e-174	hypothetical protein SETIT_024531mg [Setaria italica]	gi|14277245|gb|AC074354.8|AC074354	14277245	163	2e-35	Genomic Sequence for Oryza sativa, Nipponbare strain, clone OSJNBa0065C16, from Chromosome 10, complete sequence
	Novel11810	-1.0624	0.00010984	gi|670407725|ref|XP_008645304.1|	670407725	635	0	PREDICTED: calcium-transporting ATPase 9, plasma membrane-type-like isoform X2 [Zea mays]	gi|672163334|ref|XM_008803291.1|	672163334	569	4e-158	PREDICTED: Phoenix dactylifera calcium-transporting ATPase 8, plasma membrane-type (LOC103715607), transcript variant X2, mRNA
	Novel12303	-2.1329	0.00013411	gi|62176934|emb|CAG25609.1|	62176934	153	3e-122	acid beta-fructofuranosidase precursor [Triticum aestivum]	gi|115443692|ref|NM_001052161.1|	115443692	231	3e-56	Oryza sativa Japonica Group Os02g0106100 (Os02g0106100) mRNA, complete cds
	Traes_1DL_008837571	-0.90993	1.5636e-05	gi|573946361|ref|XP_006655514.1|	573946361	797	0	PREDICTED: uncharacterized protein LOC102708343, partial [Oryza brachyantha]	gi|670431763|ref|XM_008658259.1|	670431763	1225	0	PREDICTED: Zea mays uncharacterized LOC103635877 (LOC103635877), transcript variant X1, mRNA
	Traes_1DL_031002494	-1.4451	0.00011298	gi|218196919|gb|EEC79346.1|	218196919	312	3e-96	hypothetical protein OsI_20210 [Oryza sativa Indica Group]	gi|960463936|ref|XM_003568268.3|	960463936	809	0	PREDICTED: Brachypodium distachyon probable protein S-acyltransferase 16 (LOC100844981), mRNA
	Traes_1DL_03EFA2FE5	-1.2251	3.8733e-07	gi|937919449|dbj|BAS94367.1|	937919449	75.9	1e-38	Os05g0456300, partial [Oryza sativa Japonica Group]	gi|32978633|dbj|AK068616.1|	32978633	178	2e-40	Oryza sativa Japonica Group cDNA clone:J013156J23, full insert sequence
	Traes_1DL_30F34E129	-1.9028	1.8068e-06	gi|1002857536|ref|XP_015693309.1|	1002857536	1157	0	PREDICTED: peroxisomal biogenesis factor 6-like [Oryza brachyantha]	gi|514746236|ref|XM_004961016.1|	514746236	1888	0	PREDICTED: Setaria italica putative cell division cycle ATPase (LOC101785471), mRNA
	Traes_1DL_53DDD6D20	-1.0264	6.1923e-05	gi|218196879|gb|EEC79306.1|	218196879	508	3e-170	hypothetical protein OsI_20138 [Oryza sativa Indica Group]	gi|955717417|ref|XM_004961867.3|	955717417	878	0	PREDICTED: Setaria italica solute carrier family 35 member F2-like (LOC101781313), mRNA
	Traes_1DL_B2358B810	-2.3557	3.3396e-13	gi|514795398|ref|XP_004973290.1|	514795398	230	2e-71	PREDICTED: pirin-like protein [Setaria italica]	gi|554780477|dbj|AK434254.1|	554780477	215	1e-51	Brachypodium distachyon mRNA, clone: PL016C01-A-064_N02
	Traes_1DL_B3EC916BB	-0.87155	0.00032017	gi|672110505|ref|XP_008795842.1|	672110505	657	0	PREDICTED: hexokinase-2-like isoform X2 [Phoenix dactylifera]	gi|932282907|gb|CP012613.1|	932282907	152	2e-32	Oryza sativa Indica Group cultivar RP Bio-226 chromosome 5 sequence
	Traes_1DL_BA85EEBCA	-0.73383	0.00059559	gi|108708957|gb|ABF96752.1|	108708957	1609	0	Aldehyde oxidase and xanthine dehydrogenase, molybdopterin binding domain containing protein, expressed [Oryza sativa Japonica Group]	gi|514811340|ref|XM_004980408.1|	514811340	2736	0	PREDICTED: Setaria italica xanthine dehydrogenase-like (LOC101783203), mRNA
	Traes_1DL_CD63A9CDD	-1.0132	2.2766e-05	gi|53792453|dbj|BAD53361.1|	53792453	527	8e-180	putative receptor-like protein kinase ARK1 [Oryza sativa Japonica Group]	gi|573917508|ref|XM_006646334.1|	573917508	401	1e-107	PREDICTED: Oryza brachyantha G-type lectin S-receptor-like serine/threonine-protein kinase At4g27290-like (LOC102711586), mRNA
	Traes_1DS_006E697B7	-1.2392	1.3943e-05	gi|242084378|ref|XP_002442614.1|	242084378	715	0	hypothetical protein SORBIDRAFT_08g023010 [Sorghum bicolor]	gi|32980579|dbj|AK070555.1|	32980579	1550	0	Oryza sativa Japonica Group cDNA clone:J023061E14, full insert sequence
	Traes_1DS_43DAC7A7F	-1.871	2.0947e-05	gi|326511164|dbj|BAJ87596.1|	326511164	1318	0	predicted protein [Hordeum vulgare subsp. vulgare]	gi|32977819|dbj|AK067801.1|	32977819	2148	0	Oryza sativa Japonica Group cDNA clone:J013118I15, full insert sequence
	Traes_1DS_62B0EC35F	-4.4932	9.9753e-08	gi|669027589|emb|CDM81060.1|	669027589	819	0	unnamed protein product [Triticum aestivum]	gi|37990733|dbj|AK121110.1|	37990733	1129	0	Oryza sativa Japonica Group cDNA clone:J023073C19, full insert sequence
	Traes_1DS_6308AF9AE	-1.1726	7.2885e-07	gi|194699488|gb|ACF83828.1|	194699488	369	5e-121	unknown [Zea mays]	gi|932282494|gb|CP012609.1|	932282494	113	1e-20	Oryza sativa Indica Group cultivar RP Bio-226 chromosome 1 sequence
	Traes_1DS_9E9ED97CA	-1.1286	4.6641e-07	gi|50511424|gb|AAT77347.1|	50511424	1049	0	hypothetical protein [Oryza sativa Japonica Group]	gi|40385890|gb|AC144738.2|	40385890	180	2e-40	Oryza sativa Japonica Group chromosome 5 clone OSJNBa0029B02, complete sequence
	Traes_1DS_A21FCBA3D	-4.0826	5.1146e-05	gi|475616671|gb|EMT29849.1|	475616671	1313	0	Phenylalanine ammonia-lyase [Aegilops tauschii]	gi|151418317|dbj|AK249669.1|	151418317	2132	0	Hordeum vulgare subsp. vulgare cDNA clone: FLbaf41j22, mRNA sequence
	Traes_1DS_A23800206	-1.1495	0.0002933	gi|212274885|ref|NP_001130224.1|	212274885	521	0	uncharacterized protein LOC100191318 precursor [Zea mays]	gi|242386902|emb|FP094155.1|	242386902	1031	0	Phyllostachys edulis cDNA clone: bphyem208i14, full insert sequence
	Traes_2DL_10BAF2D53	-0.92395	1.1341e-05	gi|125590732|gb|EAZ31082.1|	125590732	677	0	hypothetical protein OsJ_15179 [Oryza sativa Japonica Group]	gi|670374145|ref|XM_008670211.1|	670374145	1074	0	PREDICTED: Zea mays LOC100383438 (pco118120), transcript variant X1, mRNA
	Traes_2DL_1B3AD9F4E	-1.8253	6.2438e-11	gi|158563895|sp|Q01IS7.2|INV2_ORYSI	158563895	299	3e-94	RecName: Full=Beta-fructofuranosidase, insoluble isoenzyme 2; AltName: Full=Cell wall beta-fructosidase 2; AltName: Full=Invertase 2; AltName: Full=OsCIN2; AltName: Full=Sucrose hydrolase 2; Flags: Precursor	gi|960494449|ref|XM_003579656.3|	960494449	520	3e-143	PREDICTED: Brachypodium distachyon beta-fructofuranosidase, insoluble isoenzyme 2-like (LOC100838542), mRNA
	Traes_2DL_1FF716E43	-0.89815	2.7843e-05	gi|670374146|ref|XP_008668433.1|	670374146	695	0	PREDICTED: uncharacterized protein LOC100383438 isoform X1 [Zea mays]	gi|115458955|ref|NM_001059613.1|	115458955	771	0	Oryza sativa Japonica Group Os04g0476100 (Os04g0476100) mRNA, partial cds
	Traes_2DL_2FAB69E18	-1.207	0.00074535	-	-	-	-	-	gi|326505369|dbj|AK355975.1|	326505369	466	1e-127	Hordeum vulgare subsp. vulgare mRNA for predicted protein, complete cds, clone: NIASHv1028H04
	Traes_2DL_364AC1350	-1.5359	0.00041434	gi|474171555|gb|EMS57591.1|	474171555	93.2	7e-21	Arogenate dehydratase/prephenate dehydratase 6, chloroplastic [Triticum urartu]	gi|960490460|ref|XM_003579626.3|	960490460	145	7e-31	PREDICTED: Brachypodium distachyon arogenate dehydratase/prephenate dehydratase 6, chloroplastic-like (LOC100829551), mRNA
	Traes_2DL_3F4028C71	-0.85971	0.00018801	gi|835950013|ref|XP_012700227.1|	835950013	391	1e-133	PREDICTED: vacuolar cation/proton exchanger 3 isoform X2 [Setaria italica]	gi|32983818|dbj|AK073795.1|	32983818	793	0	Oryza sativa Japonica Group cDNA clone:J033068D06, full insert sequence
	Traes_2DL_64F090209	-1.2623	1.625e-09	gi|215697384|dbj|BAG91378.1|	215697384	114	1e-28	unnamed protein product [Oryza sativa Japonica Group]	gi|554788441|dbj|AK436220.1|	554788441	331	1e-86	Brachypodium distachyon mRNA, clone: PL016C01-A-078_B05
	Traes_2DL_678E7B37A	-1.5354	2.6244e-13	gi|242077612|ref|XP_002448742.1|	242077612	695	0	hypothetical protein SORBIDRAFT_06g032450 [Sorghum bicolor]	gi|224031368|gb|BT067863.1|	224031368	1074	0	Zea mays full-length cDNA clone ZM_BFc0174F10 mRNA, complete cds
	Traes_2DL_7B858F797	-1.2299	4.8557e-09	gi|1035937945|gb|OAY65499.1|	1035937945	102	8e-21	Ultraviolet-B receptor UVR8 [Ananas comosus]	gi|226495308|ref|NM_001147675.1|	226495308	1157	0	Zea mays putative regulator of chromosome condensation (RCC1) family protein (LOC100273233), mRNA
	Traes_2DL_84F338908	-0.86003	4.0689e-05	gi|125557251|gb|EAZ02787.1|	125557251	1387	0	hypothetical protein OsI_24913 [Oryza sativa Indica Group]	gi|937924750|dbj|AP014963.1|	937924750	1790	0	Oryza sativa Japonica Group DNA, chromosome 7, cultivar: Nipponbare, complete sequence
	Traes_2DL_BEDDAC0D4	-2.1078	2.0762e-06	gi|514803789|ref|XP_004976777.1|	514803789	747	0	PREDICTED: acyclic sesquiterpene synthase-like isoform X2 [Setaria italica]	gi|937912581|dbj|AP014960.1|	937912581	87.9	1e-12	Oryza sativa Japonica Group DNA, chromosome 4, cultivar: Nipponbare, complete sequence
	Traes_2DL_D75A1F97C	-0.89408	0.00015115	gi|475607454|gb|EMT26713.1|	475607454	224	6e-68	hypothetical protein F775_01557 [Aegilops tauschii]	gi|326505673|dbj|AK364305.1|	326505673	121	6e-23	Hordeum vulgare subsp. vulgare mRNA for predicted protein, partial cds, clone: NIASHv2023J14
	Traes_2DL_FAE13169F	-0.76912	0.00014547	gi|544586339|gb|AGW24530.1|	544586339	1778	0	type IIB Ca2+ATPase [Oryza sativa]	gi|573940756|ref|XM_006652716.1|	573940756	2835	0	PREDICTED: Oryza brachyantha calcium-transporting ATPase 8, plasma membrane-type-like (LOC102714728), mRNA
	Traes_2DS_15F511161	-2.2627	0.0005192	gi|670421900|ref|XP_008651883.1|	670421900	246	7e-78	PREDICTED: ramosa3 isoform X1 [Zea mays]	gi|835924712|ref|XM_004958318.2|	835924712	337	3e-88	PREDICTED: Setaria italica probable trehalose-phosphate phosphatase 3 (LOC101755626), mRNA
	Traes_2DS_377FCF36F	-0.97221	0.00033937	gi|242041995|ref|XP_002468392.1|	242041995	656	0	hypothetical protein SORBIDRAFT_01g045100 [Sorghum bicolor]	gi|573913034|ref|XM_006644144.1|	573913034	1258	0	PREDICTED: Oryza brachyantha MATE efflux family protein 5-like (LOC102710534), mRNA
	Traes_2DS_4CB78D5D3	-1.541	0.00045643	gi|242046008|ref|XP_002460875.1|	242046008	55.5	9e-06	hypothetical protein SORBIDRAFT_02g036710 [Sorghum bicolor]	gi|960460655|ref|XM_003562857.3|	960460655	368	1e-97	PREDICTED: Brachypodium distachyon zinc finger CCCH domain-containing protein 50-like (LOC100838970), mRNA
	Traes_2DS_9C0C983B2	-0.97633	8.6646e-05	gi|24464588|gb|AAL29304.2|AF420319_1	24464588	311	7e-95	ethylene receptor-like protein 1 [Oryza sativa Japonica Group]	gi|960493723|ref|XM_003580883.3|	960493723	115	3e-21	PREDICTED: Brachypodium distachyon ethylene receptor 2 (LOC100833656), transcript variant X1, mRNA
	Traes_2DS_C0C75D1D7	-1.3306	4.6011e-07	gi|125559167|gb|EAZ04703.1|	125559167	291	1e-94	hypothetical protein OsI_26864 [Oryza sativa Indica Group]	gi|554779835|dbj|AK433606.1|	554779835	579	7e-161	Brachypodium distachyon mRNA, clone: PL016C01-A-060_L21
	Traes_2DS_C137503FD	-0.83232	7.5641e-05	gi|2465430|gb|AAB72098.1|	2465430	115	1e-132	32 kDa protein [Hordeum vulgare subsp. vulgare]	gi|2465425|gb|AF021256.1|AF021256	2465425	244	3e-60	Hordeum vulgare 32 kDa protein (JRG1.1) gene, complete cds
	Traes_2DS_EBEF8CBBB	-1.4729	1.4534e-05	gi|1002861821|ref|XP_015694652.1|	1002861821	148	5e-41	PREDICTED: 18.8 kDa class V heat shock protein [Oryza brachyantha]	gi|50508727|dbj|AP005320.3|	50508727	185	1e-42	Oryza sativa Japonica Group genomic DNA, chromosome 7, PAC clone:P0650C03
	Traes_2DS_F43C1EB35	-1.377	4.2621e-10	gi|194700558|gb|ACF84363.1|	194700558	696	0	unknown [Zea mays]	gi|355388818|gb|HM539566.1|	355388818	1626	0	Secale cereale isolate D06cb hypothetical protein mRNA, partial cds
	Traes_2DS_F6FBC974C	-1.5996	3.4408e-07	gi|1002285312|ref|XP_015646951.1|	1002285312	74.7	8e-12	PREDICTED: probable WRKY transcription factor 3 isoform X2 [Oryza sativa Japonica Group]	gi|823255921|ref|XM_012605167.1|	823255921	104	6e-18	PREDICTED: Gossypium raimondii probable WRKY transcription factor 4 (LOC105780688), transcript variant X1, mRNA
	Traes_2DS_F941031D6	-1.5927	2.2514e-05	gi|514732809|ref|XP_004957523.1|	514732809	105	5e-26	PREDICTED: probable receptor-like protein kinase At3g17420 [Setaria italica]	gi|115480472|ref|NM_001070365.1|	115480472	158	4e-35	Oryza sativa Japonica Group Os09g0544300 (Os09g0544300) mRNA, complete cds
	Traes_3AL_0870F1306	-1.1845	2.5398e-07	gi|125571378|gb|EAZ12893.1|	125571378	148	9e-37	hypothetical protein OsJ_02814 [Oryza sativa Japonica Group]	gi|32987819|dbj|AK102610.1|	32987819	248	2e-61	Oryza sativa Japonica Group cDNA clone:J033099C15, full insert sequence
	Traes_3AL_0A9EF3ABD	-1.011	5.3827e-05	gi|573914066|ref|XP_006644707.1|	573914066	1184	0	PREDICTED: probable alpha,alpha-trehalose-phosphate synthase [UDP-forming] 7-like [Oryza brachyantha]	gi|281398315|gb|GU228585.1|	281398315	1868	0	Zea mays cultivar 18-599 trehalose-6-phosphate synthase-like (TPS2) mRNA, complete sequence
	Traes_3AL_14A36F545	-2.9648	3.5747e-07	gi|327179125|gb|AEA30113.1|	327179125	163	1e-43	gibberellin 2-oxidase [Triticum aestivum]	gi|327179124|gb|HM014058.1|	327179124	327	3e-85	Triticum aestivum clone 2323-5 gibberellin 2-oxidase gene, complete cds
	Traes_3AL_53847DD30	-1.2902	3.9843e-05	gi|944074569|gb|KQK10053.1|	944074569	500	2e-169	hypothetical protein BRADI_2g51705 [Brachypodium distachyon]	gi|32985592|dbj|AK100383.1|	32985592	893	0	Oryza sativa Japonica Group cDNA clone:J023085G23, full insert sequence
	Traes_3AL_681DD43B2	-2.4489	0.00072352	gi|670383004|ref|XP_008672282.1|	670383004	353	2e-122	PREDICTED: uncharacterized protein LOC100217062 isoform X1 [Zea mays]	gi|326490150|dbj|AK362945.1|	326490150	435	9e-118	Hordeum vulgare subsp. vulgare mRNA for predicted protein, complete cds, clone: NIASHv2011I07
	Traes_3AL_7FE1083A4	-1.1362	5.431e-06	gi|385145615|dbj|BAM13316.1|	385145615	356	4e-116	fructokinase 1 [Oryza punctata]	gi|242380724|emb|FP096557.1|	242380724	721	0	Phyllostachys edulis cDNA clone: bphyem118g09, full insert sequence
	Traes_3AL_8D910EE32	-1.1569	0.00072348	gi|1002835549|ref|XP_006644435.2|	1002835549	522	0	PREDICTED: uncharacterized protein LOC102706511, partial [Oryza brachyantha]	gi|937893927|dbj|AP014957.1|	937893927	353	4e-93	Oryza sativa Japonica Group DNA, chromosome 1, cultivar: Nipponbare, complete sequence
	Traes_3AL_98569F66E	-1.0695	1.0552e-06	gi|55295980|dbj|BAD68020.1|	55295980	133	3e-112	putative plastidic ATP/ADP transporter [Oryza sativa Japonica Group]	gi|670384037|ref|XM_008674605.1|	670384037	854	0	PREDICTED: Zea mays plastidic ATP/ADP-transporter (LOC100281461), transcript variant X1, mRNA
	Traes_3AL_B68C491B0	-1.526	8.4211e-06	gi|944243858|gb|KQL08166.1|	944243858	116	3e-28	hypothetical protein SETIT_001123mg [Setaria italica]	gi|670409316|ref|XM_008647681.1|	670409316	158	1e-34	PREDICTED: Zea mays transcription factor bHLH128-like (LOC103627392), transcript variant X2, mRNA
	Traes_3AL_BCC5B792C	-0.79351	0.00054556	gi|573913865|ref|XP_006644611.1|	573913865	2534	0	PREDICTED: myosin-17-like [Oryza brachyantha]	gi|960467668|ref|XM_014898980.1|	960467668	2920	0	PREDICTED: Brachypodium distachyon myosin-17-like (LOC100823871), transcript variant X4, mRNA
	Traes_3AL_C74E7BDC7	-1.0847	0.00033544	gi|223948977|gb|ACN28572.1|	223948977	1196	0	unknown [Zea mays]	gi|573914946|ref|XM_006645071.1|	573914946	2178	0	PREDICTED: Oryza brachyantha probable methyltransferase PMT26-like (LOC102722908), mRNA
	Traes_3AL_CAE12F07B	-1.2602	2.5287e-08	gi|327555167|gb|AEB00839.1|	327555167	630	0	hexokinase 3, partial [Hordeum vulgare subsp. vulgare]	gi|32992811|dbj|AK107602.1|	32992811	1062	0	Oryza sativa Japonica Group cDNA clone:002-131-B07, full insert sequence
	Traes_3AS_71F94AFB2	-1.3128	0.00015859	gi|215695157|dbj|BAG90348.1|	215695157	183	4e-51	PREDICTED: serine/threonine-protein kinase CDL1 isoform X2 [Oryza sativa Japonica Group]	gi|115435759|ref|NM_001049173.1|	115435759	246	7e-61	Oryza sativa Japonica Group Os01g0259200 (Os01g0259200) mRNA, complete cds
	Traes_3AS_771897131	-1.7737	2.4246e-09	gi|242056111|ref|XP_002457201.1|	242056111	123	1e-31	hypothetical protein SORBIDRAFT_03g003200 [Sorghum bicolor]	gi|226493941|ref|NM_001148933.1|	226493941	159	6e-35	Zea mays IAA2-auxin-responsive Aux/IAA family member (AUX18), mRNA
	Traes_3AS_965E2F790	-1.44	1.0864e-06	gi|125569332|gb|EAZ10847.1|	125569332	328	6e-107	hypothetical protein OsJ_00686 [Oryza sativa Japonica Group]	gi|194698381|gb|BT038270.1|	194698381	555	1e-153	Zea mays full-length cDNA clone ZM_BFb0221P08 mRNA, complete cds
	Traes_3AS_AA4DE445B	-1.6593	1.0624e-09	gi|670405205|ref|XP_008644266.1|	670405205	885	0	PREDICTED: LOC542114 isoform X1 [Zea mays]	gi|669026884|emb|HG670306.1|	669026884	207	7e-49	Triticum aestivum chromosome 3B, genomic scaffold, cultivar Chinese Spring
	Traes_3AS_E23913975	-1.2364	3.1775e-08	gi|242052167|ref|XP_002455229.1|	242052167	481	8e-164	hypothetical protein SORBIDRAFT_03g006670 [Sorghum bicolor]	gi|195648041|gb|EU971371.1|	195648041	946	0	Zea mays clone 363120 mRNA sequence
	Traes_3DL_03516502B	-1.6166	4.7877e-06	gi|413951276|gb|AFW83925.1|	413951276	356	7e-115	hypothetical protein ZEAMMB73_730584 [Zea mays]	gi|326499839|dbj|AK359546.1|	326499839	246	1e-60	Hordeum vulgare subsp. vulgare mRNA for predicted protein, complete cds, clone: NIASHv1098O06
	Traes_3DL_04A6DAE87	-0.95281	1.1649e-05	gi|937932166|dbj|BAT07081.1|	937932166	241	1e-77	Os09g0256100, partial [Oryza sativa Japonica Group]	gi|32129058|gb|BT009507.1|	32129058	527	1e-145	Triticum aestivum clone wr1.pk0089.e5:fis, full insert mRNA sequence
	Traes_3DL_3899F4596	-0.98259	0.00011789	gi|944241791|gb|KQL06099.1|	944241791	807	0	hypothetical protein SETIT_000588mg [Setaria italica]	gi|937893927|dbj|AP014957.1|	937893927	117	9e-22	Oryza sativa Japonica Group DNA, chromosome 1, cultivar: Nipponbare, complete sequence
	Traes_3DL_53DC1B688	-2.6402	0.00035488	gi|219363533|ref|NP_001136905.1|	219363533	86.7	1e-16	uncharacterized protein LOC100217062 [Zea mays]	gi|32977534|dbj|AK067516.1|	32977534	422	1e-113	Oryza sativa Japonica Group cDNA clone:J013112J21, full insert sequence
	Traes_3DL_8BCDFA100	-1.0363	8.6756e-06	gi|514781872|ref|XP_004969951.1|	514781872	854	0	PREDICTED: probable alpha,alpha-trehalose-phosphate synthase [UDP-forming] 7 [Setaria italica]	gi|32988984|dbj|AK103775.1|	32988984	1502	0	Oryza sativa Japonica Group cDNA clone:J033143P14, full insert sequence
	Traes_3DL_8BD658478	-0.81727	0.00027746	gi|242059451|ref|XP_002458871.1|	242059451	1174	0	hypothetical protein SORBIDRAFT_03g041910 [Sorghum bicolor]	gi|573914946|ref|XM_006645071.1|	573914946	2143	0	PREDICTED: Oryza brachyantha probable methyltransferase PMT26-like (LOC102722908), mRNA
	Traes_3DL_A4E1B472C	-0.91839	0.00034665	gi|122228652|sp|Q0JL73.1|RH26_ORYSJ	122228652	290	0	RecName: Full=DEAD-box ATP-dependent RNA helicase 26	gi|670389994|ref|XM_008677134.1|	670389994	1358	0	PREDICTED: Zea mays DEAD-box ATP-dependent RNA helicase 25-like (LOC103651490), mRNA
	Traes_3DL_A51D7C6E3	-1.4624	1.3157e-08	gi|514786966|ref|XP_004971218.1|	514786966	493	6e-170	PREDICTED: hexokinase-3 [Setaria italica]	gi|115442148|ref|NM_001051889.1|	115442148	791	0	Oryza sativa Japonica Group Os01g0940100 (Os01g0940100) mRNA, partial cds
	Traes_3DL_CBD8FCDB3	-1.255	2.5789e-09	gi|385145617|dbj|BAM13317.1|	385145617	354	2e-116	fructokinase 1 [Oryza officinalis]	gi|326518161|dbj|AK376138.1|	326518161	713	0	Hordeum vulgare subsp. vulgare mRNA for predicted protein, complete cds, clone: NIASHv3115L02
	Traes_3DS_094ED284D	-1.1805	2.6872e-05	gi|1002230938|ref|XP_015651268.1|	1002230938	418	5e-140	PREDICTED: serine/threonine-protein kinase CDL1 isoform X2 [Oryza sativa Japonica Group]	gi|115435759|ref|NM_001049173.1|	115435759	675	0	Oryza sativa Japonica Group Os01g0259200 (Os01g0259200) mRNA, complete cds
	Traes_3DS_561941A6E	-2.397	4.9142e-09	gi|125524776|gb|EAY72890.1|	125524776	366	2e-120	hypothetical protein OsI_00765 [Oryza sativa Indica Group]	gi|293334254|ref|NM_001177193.1|	293334254	691	0	Zea mays putative cytochrome P450 superfamily protein (LOC100384722), mRNA
	Traes_3DS_61692C8F3	-1.8899	2.3437e-12	gi|125569332|gb|EAZ10847.1|	125569332	342	2e-111	hypothetical protein OsJ_00686 [Oryza sativa Japonica Group]	gi|194698381|gb|BT038270.1|	194698381	571	1e-158	Zea mays full-length cDNA clone ZM_BFb0221P08 mRNA, complete cds
	Traes_3DS_EC8A3755C	-1.1432	0.00054863	gi|573912616|ref|XP_006644013.1|	573912616	187	1e-52	PREDICTED: serine/threonine-protein kinase PBS1-like [Oryza brachyantha]	gi|670386269|ref|XM_008675652.1|	670386269	348	2e-91	PREDICTED: Zea mays serine/threonine-protein kinase PBS1-like (LOC103649959), mRNA
	Traes_3DS_F18F3A1A1	-2.0633	0.00073581	gi|473763932|gb|EMS45882.1|	473763932	55.5	1e-06	hypothetical protein TRIUR3_14872 [Triticum urartu]	gi|960467158|ref|XM_003565178.3|	960467158	65.8	1e-06	PREDICTED: Brachypodium distachyon uncharacterized LOC100831116 (LOC100831116), mRNA
	Traes_4DL_2BEF10792	-1.3305	8.3085e-06	gi|848867835|ref|XP_012834565.1|	848867835	89.4	4e-21	PREDICTED: salt stress-induced hydrophobic peptide ESI3 [Erythranthe guttata]	gi|189339031|dbj|AB370199.1|	189339031	296	4e-76	Triticum aestivum wpi6 gene, promoter sequence
	Traes_4DL_3DD859576	-1.123	0.00063768	gi|108706901|gb|ABF94696.1|	108706901	476	2e-168	Homocysteine S-methyltransferase 1, putative, expressed [Oryza sativa Japonica Group]	gi|162463922|ref|NM_001111541.1|	162463922	835	0	Zea mays homocysteine S-methyltransferase 1 (hmt1), mRNA
	Traes_4DL_4F6999EEB	-0.83491	7.2102e-05	gi|514822237|ref|XP_004985788.1|	514822237	621	0	PREDICTED: probable protein phosphatase 2C 28 [Setaria italica]	gi|224034332|gb|BT069345.1|	224034332	1123	0	Zea mays full-length cDNA clone ZM_BFc0144A05 mRNA, complete cds
	Traes_4DL_BAA3F5089	-2.6921	1.9413e-09	gi|125542263|gb|EAY88402.1|	125542263	306	4e-98	hypothetical protein OsI_09863 [Oryza sativa Indica Group]	gi|237858836|gb|AC225897.2|	237858836	156	9e-34	Oryza minuta clone OM__Ba0088A10, complete sequence
	Traes_4DL_C9B1CD2AE	-0.72928	0.00030178	gi|413956186|gb|AFW88835.1|	413956186	466	8e-162	catalytic/ hydrolase [Zea mays]	gi|670358876|ref|XM_008669313.1|	670358876	1038	0	PREDICTED: Zea mays LOC100273259 (pco074808b), transcript variant X1, mRNA
	Traes_4DS_1FEA099C6	-0.9604	0.00022796	gi|242052389|ref|XP_002455340.1|	242052389	603	0	hypothetical protein SORBIDRAFT_03g008810 [Sorghum bicolor]	gi|32976925|dbj|AK066907.1|	32976925	1194	0	Oryza sativa Japonica Group cDNA clone:J013092I02, full insert sequence
	Traes_4DS_28F28A456	-1.3137	6.6892e-05	gi|226493991|ref|NP_001151858.1|	226493991	797	0	serine carboxypeptidase F13S12.6 precursor [Zea mays]	gi|836011428|ref|XM_004979052.2|	836011428	1314	0	PREDICTED: Setaria italica serine carboxypeptidase-like 42 (LOC101763477), mRNA
	Traes_4DS_4D24A024D	-1.6048	1.3199e-07	gi|937938912|dbj|BAT13825.1|	937938912	192	4e-60	Os11g0432900, partial [Oryza sativa Japonica Group]	gi|721606604|ref|XM_003560197.2|	721606604	396	3e-106	PREDICTED: Brachypodium distachyon serine carboxypeptidase-like 18 (LOC100846660), mRNA
	Traes_4DS_87F87F4EE	-1.4295	3.7082e-06	gi|218193692|gb|EEC76119.1|	218193692	169	3e-48	hypothetical protein OsI_13386 [Oryza sativa Indica Group]	gi|151418908|dbj|AK250259.1|	151418908	344	1e-90	Hordeum vulgare subsp. vulgare cDNA clone: FLbaf71h19, mRNA sequence
	Traes_4DS_A5CD70F30	-0.95157	0.00011539	gi|944051417|gb|KQJ87055.1|	944051417	785	0	hypothetical protein BRADI_4g09190 [Brachypodium distachyon]	gi|960488552|ref|XM_014903091.1|	960488552	122	3e-23	PREDICTED: Brachypodium distachyon scarecrow-like protein 9 (LOC100844700), transcript variant X1, mRNA
	Traes_4DS_A8B6C23C4	-1.1952	0.00013895	gi|108864015|gb|ABG22372.1|	108864015	904	0	CCT motif family protein, expressed [Oryza sativa Japonica Group]	gi|670372357|ref|XM_008669259.1|	670372357	608	2e-169	PREDICTED: Zea mays LOC100272683 (TIDP3698), transcript variant X1, mRNA
	Traes_4DS_D21EF1607	-1.0851	0.00075239	gi|326511244|dbj|BAJ87636.1|	326511244	148	4e-43	predicted protein, partial [Hordeum vulgare subsp. vulgare]	gi|955722181|ref|XM_012847734.2|	955722181	309	5e-80	PREDICTED: Setaria italica protein ZINC INDUCED FACILITATOR-LIKE 1-like (LOC101772225), transcript variant X3, mRNA
	Traes_4DS_D9BBB4250	-1.0425	1.89e-06	gi|514807169|ref|XP_004978441.1|	514807169	826	0	PREDICTED: CBL-interacting protein kinase 32 [Setaria italica]	gi|573961063|ref|XM_006662648.1|	573961063	1544	0	PREDICTED: Oryza brachyantha CBL-interacting protein kinase 32-like (LOC102711381), transcript variant X2, mRNA
	Traes_4DS_E07CA6058	-0.99405	0.00042372	gi|670379763|ref|XP_008670697.1|	670379763	807	0	PREDICTED: adenine/guanine permease AZG2-like [Zea mays]	gi|226528309|ref|NM_001148356.1|	226528309	1624	0	Zea mays uncharacterized LOC100273969 (LOC100273969), mRNA
	Traes_4DS_E39A952AD	-1.2953	1.4713e-09	gi|937911000|dbj|BAS85920.1|	937911000	1361	0	Os03g0700700, partial [Oryza sativa Japonica Group]	gi|32982892|dbj|AK072869.1|	32982892	2161	0	Oryza sativa Japonica Group cDNA clone:J023143O17, full insert sequence
	Traes_5AL_0E7B150F0	-3.5699	2.1894e-11	gi|225465423|ref|XP_002264775.1|	225465423	314	7e-99	PREDICTED: uncharacterized protein LOC100251726 [Vitis vinifera]	gi|960486862|ref|XM_003577302.3|	960486862	878	0	PREDICTED: Brachypodium distachyon uncharacterized LOC100832808 (LOC100832808), mRNA
	Traes_5AL_1C1842EF9	-1.3161	0.00041563	gi|242042353|ref|XP_002468571.1|	242042353	274	2e-83	hypothetical protein SORBIDRAFT_01g048200 [Sorghum bicolor]	gi|923680605|ref|XM_013797975.1|	923680605	139	1e-28	PREDICTED: Brassica napus 4-coumarate--CoA ligase-like 4 (LOC106358227), mRNA
	Traes_5AL_85763B6EB	-1.7763	1.6387e-08	gi|162461276|ref|NP_001105034.1|	162461276	66.6	9e-11	aquaporin TIP4-2 [Zea mays]	gi|554780933|dbj|AK434712.1|	554780933	110	5e-20	Brachypodium distachyon mRNA, clone: PL016C01-A-067_L18
	Traes_5AL_98814295D	-5.4841	0.00027121	gi|670397625|ref|XP_008678925.1|	670397625	620	0	PREDICTED: mechanosensitive ion channel protein 6-like [Zea mays]	gi|242066427|ref|XM_002454458.1|	242066427	931	0	Sorghum bicolor hypothetical protein, mRNA
	Traes_5AL_C2DB28F20	-4.9158	3.3583e-09	gi|522191781|gb|AGQ04450.1|	522191781	81.6	3e-18	lipoxygenase 1.1, partial [Oryza rufipogon]	gi|522191792|gb|KC611035.1|	522191792	132	5e-27	Oryza sativa Indica Group lipoxygenase 1.1 (LOX1.1) gene, partial cds
	Traes_5AL_C4A6AB34A	-5.0369	1.6943e-17	gi|326509875|dbj|BAJ87153.1|	326509875	209	2e-109	predicted protein [Hordeum vulgare subsp. vulgare]	gi|573926046|ref|XM_006650496.1|	573926046	379	6e-101	PREDICTED: Oryza brachyantha linoleate 9S-lipoxygenase 2-like (LOC102710961), mRNA
	Traes_5AL_CA4323CE1	-1.1891	5.4004e-05	gi|670424783|ref|XP_008653068.1|	670424783	821	0	PREDICTED: tyrosine-protein kinase TXK-like isoform X2 [Zea mays]	gi|670424780|ref|XM_008654845.1|	670424780	1609	0	PREDICTED: Zea mays tyrosine-protein kinase TXK-like (LOC103633160), transcript variant X1, mRNA
	Traes_5AL_D7A7FF9CA	-1.1684	1.3484e-07	gi|944051315|gb|KQJ86953.1|	944051315	532	0	hypothetical protein BRADI_4g08680 [Brachypodium distachyon]	gi|670372090|ref|XM_008669119.1|	670372090	769	0	PREDICTED: Zea mays hypothetical protein (LOC100216821), transcript variant X1, mRNA
	Traes_5AL_E0311D074	-1.2027	4.3569e-06	gi|242032835|ref|XP_002463812.1|	242032835	827	0	hypothetical protein SORBIDRAFT_01g006630 [Sorghum bicolor]	gi|960459224|ref|XM_014897388.1|	960459224	1419	0	PREDICTED: Brachypodium distachyon cytosolic purine 5'-nucleotidase (LOC100836904), transcript variant X2, mRNA
	Traes_5DL_101EA7D86	-1.0056	2.0936e-06	gi|944051315|gb|KQJ86953.1|	944051315	532	0	hypothetical protein BRADI_4g08680 [Brachypodium distachyon]	gi|695018642|ref|XM_009398017.1|	695018642	383	8e-102	PREDICTED: Musa acuminata subsp. malaccensis phosphatidylinositol/phosphatidylcholine transfer protein SFH1-like (LOC103981326), mRNA
	Traes_5DL_15FEB4017	-1.0803	9.6049e-06	gi|514813629|ref|XP_004981597.1|	514813629	1071	0	PREDICTED: kinesin-like protein KIF19 [Setaria italica]	gi|226503478|ref|NM_001146789.1|	226503478	1384	0	Zea mays uncharacterized LOC100272304 (LOC100272304), mRNA
	Traes_5DL_21F7C6BF7	-1.2444	4.3611e-07	gi|42407341|dbj|BAD08802.1|	42407341	80.5	4e-13	putative WRKY DNA-binding protein [Oryza sativa Japonica Group]	gi|23305050|gb|AF459793.1|	23305050	250	8e-62	Oryza sativa (indica cultivar-group) WRKY transcription factor (WRKY) mRNA, complete cds
	Traes_5DL_2A0F00A38	-0.83563	0.00011815	gi|218186383|gb|EEC68810.1|	218186383	1203	0	hypothetical protein OsI_37368 [Oryza sativa Indica Group]	gi|195647833|gb|EU971267.1|	195647833	2272	0	Zea mays clone 360842 mRNA sequence
	Traes_5DL_3191490FE	-1.3864	4.1117e-06	gi|670424781|ref|XP_008653067.1|	670424781	285	5e-92	PREDICTED: tyrosine-protein kinase TXK-like isoform X1 [Zea mays]	gi|670424782|ref|XM_008654846.1|	670424782	453	1e-123	PREDICTED: Zea mays tyrosine-protein kinase TXK-like (LOC103633160), transcript variant X2, mRNA
	Traes_5DL_5B423AA28	-4.9333	1.6944e-06	gi|357155917|ref|XP_003577282.1|	357155917	341	1e-116	PREDICTED: tropinone reductase homolog At1g07440-like isoform X1 [Brachypodium distachyon]	gi|554779364|dbj|AK433133.1|	554779364	315	1e-81	Brachypodium distachyon mRNA, clone: PL016C01-A-057_L16
	Traes_5DL_5DDB200C5	-1.2286	0.00076531	gi|293334883|ref|NP_001169390.1|	293334883	1225	0	putative subtilase family protein precursor [Zea mays]	gi|670374069|ref|XM_008670172.1|	670374069	1775	0	PREDICTED: Zea mays putative subtilase family protein (LOC100383258), transcript variant X1, mRNA
	Traes_5DL_5ECA6F5B4	-0.87094	0.00045389	gi|573926296|ref|XP_006650682.1|	573926296	387	5e-132	PREDICTED: reticulon-like protein B8-like [Oryza brachyantha]	gi|223944332|gb|BT061553.1|	223944332	542	9e-150	Zea mays full-length cDNA clone ZM_BFb0157I04 mRNA, complete cds
	Traes_5DL_5F97D4DAB	-3.3296	0.00014764	gi|473903499|gb|EMS49251.1|	473903499	195	8e-64	hypothetical protein TRIUR3_10863 [Triticum urartu]	gi|241985897|dbj|AK333158.1|	241985897	555	3e-154	Triticum aestivum cDNA, clone: SET2_A01, cultivar: Chinese Spring
	Traes_5DL_6BFE305FD	-2.4096	2.3835e-05	gi|1002871913|ref|XP_015697707.1|	1002871913	2221	0	PREDICTED: ABC transporter G family member 48 [Oryza brachyantha]	gi|955715175|ref|XM_004957824.3|	955715175	2074	0	PREDICTED: Setaria italica ABC transporter G family member 43-like (LOC101765614), mRNA
	Traes_5DL_79B281EB8	-2.6087	4.5152e-08	gi|474043603|gb|EMS53394.1|	474043603	350	2e-117	hypothetical protein TRIUR3_00753 [Triticum urartu]	gi|151420929|dbj|AK252281.1|	151420929	503	4e-138	Hordeum vulgare subsp. vulgare cDNA clone: FLbaf145e07, mRNA sequence
	Traes_5DL_814CDD4A1	-0.95626	0.00027054	gi|475567316|gb|EMT15248.1|	475567316	62.4	1e-10	hypothetical protein F775_43024 [Aegilops tauschii]	gi|478246252|emb|HF541875.1|	478246252	141	2e-29	Triticum aestivum chromosome 3B specific BAC library, BAC clone TaaCsp3BFhA_0147D05
	Traes_5DL_8DF05B9AA	-4.0132	8.9038e-07	gi|475486940|gb|EMT03264.1|	475486940	113	3e-25	Putative inactive receptor kinase [Aegilops tauschii]	gi|224038379|gb|FJ663044.1|	224038379	183	8e-42	Deschampsia antarctica ice recrystallization inhibition protein 7 (IRIP7) mRNA, complete cds
	Traes_5DL_95900F5DB	-2.8103	0.00010038	gi|514813413|ref|XP_004981490.1|	514813413	206	1e-63	PREDICTED: probable carboxylesterase 15 [Setaria italica]	gi|45126804|dbj|AP006164.2|	45126804	69.4	9e-08	Oryza sativa Japonica Group genomic DNA, chromosome 6, BAC clone:B1386G10
	Traes_5DL_AC5E58001	-1.5756	2.5705e-05	gi|195647108|gb|ACG43022.1|	195647108	617	0	ATP binding protein [Zea mays]	gi|670424780|ref|XM_008654845.1|	670424780	1230	0	PREDICTED: Zea mays tyrosine-protein kinase TXK-like (LOC103633160), transcript variant X1, mRNA
	Traes_5DL_BB2DEEC83	-1.0462	1.508e-05	gi|226531223|ref|NP_001140793.1|	226531223	94.4	4e-18	uncharacterized protein LOC100272868 [Zea mays]	gi|514729690|ref|XM_004956702.1|	514729690	835	0	PREDICTED: Setaria italica probable cinnamyl alcohol dehydrogenase 8D (LOC101757369), mRNA
	Traes_5DL_BCEFD69DA	-1.0873	1.04e-05	gi|195651449|gb|ACG45192.1|	195651449	629	0	bifunctional 3-phosphoadenosine 5-phosphosulfate synthetase [Zea mays]	gi|162463127|ref|NM_001111407.1|	162463127	1158	0	Zea mays ATP sulfurylase (LOC541653), mRNA
	Traes_5DL_D615772DD	-1.3468	4.6331e-11	gi|218201092|gb|EEC83519.1|	218201092	585	0	hypothetical protein OsI_29108 [Oryza sativa Indica Group]	gi|670420870|ref|XM_008653074.1|	670420870	1192	0	PREDICTED: Zea mays LOC100279247 (pco140653a), transcript variant X1, mRNA
	Traes_5DL_E86EA8578	-1.4002	0.00052743	gi|41615359|gb|AAS09956.1|	41615359	470	4e-166	1-aminocyclopropane-1-carboxylate oxidase [Saccharum officinarum]	gi|157887993|emb|CT841783.1|	157887993	1125	0	Oryza rufipogon (W1943) cDNA clone: ORW1943C102C01, full insert sequence
	Traes_5DS_03A1B4A4F	-1.5564	0.00028284	gi|1002874046|ref|XP_015698377.1|	1002874046	761	0	PREDICTED: LOW QUALITY PROTEIN: receptor-like protein kinase HAIKU2 [Oryza brachyantha]	gi|960488960|ref|XM_003579052.3|	960488960	728	0	PREDICTED: Brachypodium distachyon receptor-like protein kinase HAIKU2 (LOC100828440), mRNA
	Traes_5DS_4A3E02637	-1.2289	2.1287e-06	gi|1002875150|ref|XP_015698682.1|	1002875150	750	0	PREDICTED: calmodulin-binding protein 60 A-like isoform X2 [Oryza brachyantha]	gi|960488675|ref|XM_010240610.2|	960488675	202	6e-47	PREDICTED: Brachypodium distachyon kinesin-4-like (LOC100832573), mRNA
	Traes_5DS_53F8C78FA	-1.4794	3.201e-10	gi|77557144|gb|ABA99940.1|	77557144	232	5e-66	Leucine Rich Repeat family protein, expressed [Oryza sativa Japonica Group]	gi|937940524|dbj|AP014968.1|	937940524	95.3	2e-15	Oryza sativa Japonica Group DNA, chromosome 12, cultivar: Nipponbare, complete sequence
	Traes_5DS_73606D85A	-2.1504	5.6354e-14	gi|670430086|ref|XP_008655823.1|	670430086	263	2e-84	PREDICTED: bidirectional sugar transporter SWEET17-like [Zea mays]	gi|672123064|ref|XM_008786659.1|	672123064	91.6	3e-14	PREDICTED: Phoenix dactylifera uncharacterized LOC103703710 (LOC103703710), mRNA
	Traes_5DS_A37C42B501	-1.0938	0.00059488	gi|54290429|dbj|BAD61316.1|	54290429	151	3e-44	putative glutathione transferase F4 [Oryza sativa Japonica Group]	gi|357132140|ref|XM_003567643.1|	357132140	263	2e-66	PREDICTED: Brachypodium distachyon glutathione S-transferase 4-like (LOC100837377), transcript variant X1, mRNA
	Traes_5DS_E8892706A	-6.1028	8.7425e-28	gi|475588046|gb|EMT20738.1|	475588046	1082	0	Lipoxygenase 2.2, chloroplastic [Aegilops tauschii]	gi|326514425|dbj|AK364997.1|	326514425	1731	0	Hordeum vulgare subsp. vulgare mRNA for predicted protein, complete cds, clone: NIASHv2030C11
	Traes_5DS_EA2F39971	-2.0953	1.1599e-06	gi|836026996|ref|XP_012698264.1|	836026996	726	0	PREDICTED: probable glucan 1,3-beta-glucosidase A [Setaria italica]	gi|226497649|ref|NM_001157302.1|	226497649	773	0	Zea mays cellulase containing protein (LOC100284407), mRNA
	Traes_6BL_3430205E8	-2.7211	0.00041215	gi|944267580|gb|KQL31820.1|	944267580	1612	0	hypothetical protein SETIT_016171mg [Setaria italica]	gi|955708714|ref|XM_004954093.3|	955708714	1112	0	PREDICTED: Setaria italica alpha-aminoadipic semialdehyde synthase (LOC101756273), transcript variant X1, mRNA
	Traes_6BL_4C610B115	-1.474	6.9099e-05	gi|695045194|ref|XP_009410382.1|	695045194	70.1	3e-10	PREDICTED: F-box/kelch-repeat protein SKIP11-like [Musa acuminata subsp. malaccensis]	gi|955709076|ref|XM_004953858.3|	955709076	224	4e-54	PREDICTED: Setaria italica F-box/kelch-repeat protein At1g74510 (LOC101768582), mRNA
	Traes_6BL_742F10EF3	-1.535	6.8228e-07	gi|514715146|ref|XP_004953172.1|	514715146	363	2e-125	PREDICTED: aquaporin PIP2-4 [Setaria italica]	gi|835915937|ref|XM_004953115.2|	835915937	189	7e-44	PREDICTED: Setaria italica aquaporin PIP2-4 (LOC101753029), mRNA
	Traes_6BL_8D21A769D	-1.6175	6.5367e-09	gi|413939349|gb|AFW73900.1|	413939349	703	0	hypothetical protein ZEAMMB73_176333 [Zea mays]	gi|242094903|ref|XM_002437897.1|	242094903	608	1e-169	Sorghum bicolor hypothetical protein, mRNA
	Traes_6BL_C96F626D9	-1.8972	5.0039e-05	gi|242062380|ref|XP_002452479.1|	242062380	99	1e-18	hypothetical protein SORBIDRAFT_04g026560 [Sorghum bicolor]	gi|222154090|gb|FJ594467.1|	222154090	2158	0	Phyllostachys edulis phenylalanine ammonia-lyase (PAL1) mRNA, complete cds
	Traes_6BS_671E3E3E6	-2.353	0.00073726	gi|992276629|gb|KXG35126.1|	992276629	171	4e-50	hypothetical protein SORBI_002G135800 [Sorghum bicolor]	gi|672128107|ref|XM_008789312.1|	672128107	65.8	1e-06	PREDICTED: Phoenix dactylifera chlorophyllase-1 (LOC103705552), mRNA
	Traes_6BS_7800EA2AE	-0.80685	0.0001053	gi|242064342|ref|XP_002453460.1|	242064342	555	0	hypothetical protein SORBIDRAFT_04g006260 [Sorghum bicolor]	gi|195620487|gb|EU959956.1|	195620487	933	0	Zea mays clone 220844 mRNA sequence
	Traes_6BS_8DA635027	-0.82699	3.3482e-05	gi|162459760|ref|NP_001105574.1|	162459760	1961	0	cellulose synthase2 [Zea mays]	gi|115462376|ref|NM_001061323.1|	115462376	3999	0	Oryza sativa Japonica Group Os05g0176100 (Os05g0176100) mRNA, complete cds
	Traes_6BS_AA30AA645	-1.612	0.00012059	gi|1002244732|ref|XP_015626554.1|	1002244732	1233	0	PREDICTED: putative leucine-rich repeat receptor-like serine/threonine-protein kinase At2g19230 isoform X4 [Oryza sativa Japonica Group]	gi|51535958|dbj|AP005412.3|	51535958	405	3e-108	Oryza sativa Japonica Group genomic DNA, chromosome 2, BAC clone:OSJNBa0050G13
	Traes_6DL_4DC94D8E6	-3.8179	0.00063424	gi|672120646|ref|XP_008783598.1|	672120646	181	3e-52	PREDICTED: uncharacterized protein LOC103702809 [Phoenix dactylifera]	gi|150171621|emb|CU406058.1|	150171621	420	6e-113	Oryza rufipogon (W1943) cDNA clone: ORW1943C006J17, full insert sequence
	Traes_6DL_68D3EE75B	-0.98263	0.00054819	gi|475565617|gb|EMT14837.1|	475565617	243	1e-72	hypothetical protein F775_32014 [Aegilops tauschii]	gi|960490829|ref|XM_010241980.2|	960490829	289	2e-73	PREDICTED: Brachypodium distachyon F-box protein PP2-A13-like (LOC100838447), transcript variant X2, mRNA
	Traes_6DL_833E1F5E1	-1.1804	1.9398e-05	gi|125541136|gb|EAY87531.1|	125541136	724	0	hypothetical protein OsI_08938 [Oryza sativa Indica Group]	gi|573920583|ref|XM_006647829.1|	573920583	1328	0	PREDICTED: Oryza brachyantha F-box/kelch-repeat protein At1g74510-like (LOC102701978), mRNA
	Traes_6DL_94DCF0B70	-3.2355	7.4532e-09	gi|514801621|ref|XP_004975713.1|	514801621	676	0	PREDICTED: putative 12-oxophytodienoate reductase 11 [Setaria italica]	gi|116637270|emb|CT828427.1|	116637270	937	0	Oryza sativa (indica cultivar-group) cDNA clone:OSIGCPI217F05, full insert sequence
	Traes_6DL_D0622E217	-0.90779	5.3219e-05	gi|670410273|ref|XP_008646287.1|	670410273	827	0	PREDICTED: probable pectin methyltransferase QUA2 [Zea mays]	gi|242062487|ref|XM_002452488.1|	242062487	1550	0	Sorghum bicolor hypothetical protein, mRNA
	Traes_6DL_E1A4AEAA0	-1.0359	0.00057844	gi|125554292|gb|EAY99897.1|	125554292	808	0	hypothetical protein OsI_21892 [Oryza sativa Indica Group]	gi|955717443|ref|XM_004964637.3|	955717443	830	0	PREDICTED: Setaria italica heparanase-like protein 3 (LOC101761220), mRNA
	Traes_6DS_631530355	-1.7461	0.00049041	gi|1002244732|ref|XP_015626554.1|	1002244732	1150	0	PREDICTED: putative leucine-rich repeat receptor-like serine/threonine-protein kinase At2g19230 isoform X4 [Oryza sativa Japonica Group]	gi|51535958|dbj|AP005412.3|	51535958	411	5e-110	Oryza sativa Japonica Group genomic DNA, chromosome 2, BAC clone:OSJNBa0050G13
	Traes_6DS_70FBAE6A7	-1.5635	0.00052746	gi|125538637|gb|EAY85032.1|	125538637	654	0	hypothetical protein OsI_06389 [Oryza sativa Indica Group]	gi|670399896|ref|XM_008681617.1|	670399896	1223	0	PREDICTED: Zea mays allene oxide synthase 3-like (LOC103654805), mRNA
	Traes_6DS_AB82EC92A	-0.79949	8.9324e-05	gi|75116238|sp|Q67VS7.1|CSLA9_ORYSJ	75116238	759	0	RecName: Full=Probable mannan synthase 9; AltName: Full=Cellulose synthase-like protein A9; AltName: Full=OsCslA9	gi|242064341|ref|XM_002453415.1|	242064341	1459	0	Sorghum bicolor hypothetical protein, mRNA
	Traes_6DS_D6F7C7A2A	-1.0616	2.7082e-05	gi|238010610|gb|ACR36340.1|	238010610	534	0	unknown [Zea mays]	gi|567906496|ref|XM_006445499.1|	567906496	507	3e-139	Citrus clementina hypothetical protein (CICLE_v10015660mg) mRNA, complete cds
	Traes_6DS_E76EED926	-0.8926	0.00014039	gi|514709202|ref|XP_004951726.1|	514709202	889	0	PREDICTED: calcium-transporting ATPase 8, plasma membrane-type-like [Setaria italica]	gi|242064193|ref|XM_002453341.1|	242064193	1397	0	Sorghum bicolor hypothetical protein, mRNA
	Traes_7AL_3E96F374E	-0.84575	0.00012587	gi|39545735|emb|CAE03412.3|	39545735	290	4e-94	OSJNBa0071I13.13 [Oryza sativa Japonica Group]	gi|573948230|ref|XM_006656359.1|	573948230	704	0	PREDICTED: Oryza brachyantha peroxidase 16-like (LOC102700719), mRNA
	Traes_7AL_4835DC1DE	-1.0417	4.3099e-06	gi|162460824|ref|NP_001105910.1|	162460824	204	2e-145	LOC732830 [Zea mays]	gi|32981226|dbj|AK071203.1|	32981226	664	0	Oryza sativa Japonica Group cDNA clone:J023083E07, full insert sequence
	Traes_7AL_8FD180AA3	-2.459	4.3706e-06	gi|125603655|gb|EAZ42980.1|	125603655	446	5e-145	hypothetical protein OsJ_27569 [Oryza sativa Japonica Group]	gi|42408394|dbj|AP004586.3|	42408394	292	1e-74	Oryza sativa Japonica Group genomic DNA, chromosome 8, PAC clone:P0493A04
	Traes_7AL_B80AB336B	-0.90081	0.00034755	gi|670415908|ref|XP_008648934.1|	670415908	485	7e-166	PREDICTED: thiamine-repressible mitochondrial transport protein THI74-like [Zea mays]	gi|670415907|ref|XM_008650712.1|	670415907	1003	0	PREDICTED: Zea mays thiamine-repressible mitochondrial transport protein THI74-like (LOC103629629), mRNA
	Traes_7AL_E58674B35	-2.3307	7.3722e-07	gi|473954425|gb|EMS50876.1|	473954425	447	4e-153	Glutathione synthetase, chloroplastic [Triticum urartu]	gi|567881268|ref|XM_006433130.1|	567881268	200	6e-47	Citrus clementina hypothetical protein (CICLE_v10000728mg) mRNA, complete cds
	Traes_7AL_E7C586D38	-1.8904	1.2037e-07	gi|670407278|ref|XP_008645118.1|	670407278	856	0	PREDICTED: protein argonaute 1D-like isoform X2 [Zea mays]	gi|835913394|ref|XM_004954468.2|	835913394	1003	0	PREDICTED: Setaria italica protein argonaute 1C-like (LOC101762215), mRNA
	Traes_7AS_6FBCCA079	-1.3436	8.5985e-07	gi|573961782|ref|XP_006663045.1|	573961782	52.4	9e-161	PREDICTED: patatin-2-Kuras 1-like [Oryza brachyantha]	gi|670380231|ref|XM_008672650.1|	670380231	881	0	PREDICTED: Zea mays patatin-like protein 1 (LOC103648160), mRNA
	Traes_7AS_787434A22	-0.79995	0.00014374	gi|657189154|gb|AID46464.1|	657189154	305	3e-101	ethylene response factor 1 short form L [Triticum turgidum subsp. durum]	gi|657189153|gb|KJ689809.1|	657189153	800	0	Triticum turgidum subsp. durum ethylene response factor 1 short form L (ERF1) mRNA, complete cds
	Traes_7AS_D05A2ECB9	-0.87193	4.4268e-05	gi|573946821|ref|XP_006655742.1|	573946821	1245	0	PREDICTED: SPX domain-containing membrane protein Os06g0129400-like isoform X1 [Oryza brachyantha]	gi|835965553|ref|XM_004964359.2|	835965553	2316	0	PREDICTED: Setaria italica SPX domain-containing membrane protein Os06g0129400 (LOC101785498), transcript variant X2, mRNA
	Traes_7AS_EA9D6B6A6	-0.88856	2.5454e-05	gi|125553705|gb|EAY99310.1|	125553705	844	0	hypothetical protein OsI_21277 [Oryza sativa Indica Group]	gi|32984192|dbj|AK098983.1|	32984192	1515	0	Oryza sativa Japonica Group cDNA clone:J013091M04, full insert sequence
	YM - Flag leaf
	Up-regulated genes
	Novel00041	0.56321	0.0028644	gi|1002225535|ref|XP_015622554.1|	1002225535	749	0	PREDICTED: protein NRT1/ PTR FAMILY 6.2 isoform X1 [Oryza sativa Japonica Group]	gi|18652927|dbj|AP003372.2|	18652927	331	3e-86	Oryza sativa Japonica Group genomic DNA, chromosome 1, BAC clone:OJ1014_G12
	Novel00086	1.6069	1.4749e-07	-	-	-	-	-	-	-	-	-	-
	Novel00103	2.0817	0.0040681	-	-	-	-	-	gi|326490284|dbj|AK353587.1|	326490284	182	1e-41	Hordeum vulgare subsp. vulgare mRNA for predicted protein, complete cds, clone: NIASHv1001E13
	Novel00119	1.5088	0.0040888	-	-	-	-	-	gi|56155206|gb|AY661558.1|	56155206	119	2e-22	Hordeum vulgare subsp. vulgare eIF4E gene locus, complete sequence
	Novel00126	1.1056	0.00012389	gi|1002311744|ref|XP_015619246.1|	1002311744	43.1	5e-11	PREDICTED: uncharacterized protein LOC107279669 [Oryza sativa Japonica Group]	gi|669026884|emb|HG670306.1|	669026884	106	5e-18	Triticum aestivum chromosome 3B, genomic scaffold, cultivar Chinese Spring
	Novel00230	1.9752	0.0021739	gi|514811233|ref|XP_004980411.1|	514811233	69.7	7e-12	PREDICTED: uncharacterized protein LOC101779833 [Setaria italica]	gi|930596416|dbj|LC037405.1|	930596416	113	1e-20	Hordeum vulgare eIF4E gene for eukaryotic translation initiation factor 4E, complete cds, cultivar: Ichibanboshi
	Novel00266	1.0451	0.002698	-	-	-	-	-	-	-	-	-	-
	Novel00269	1.4783	0.00041169	gi|961527754|gb|ALS46593.1|	961527754	64.3	3e-08	SUT2-h1 [Saccharum spontaneum]	gi|530278613|gb|KF184676.1|	530278613	86.1	2e-12	Saccharum hybrid cultivar R570 clone BAC 250M20 complete sequence
	Novel00287	1.2606	0.0023936	gi|222636130|gb|EEE66262.1|	222636130	184	5e-45	hypothetical protein OsJ_22447 [Oryza sativa Japonica Group]	gi|326510070|dbj|AK356034.1|	326510070	152	4e-32	Hordeum vulgare subsp. vulgare mRNA for predicted protein, complete cds, clone: NIASHv1029C03
	Novel00288	2.0729	0.0031098	gi|672109142|ref|XP_008788681.1|	672109142	70.5	4e-48	PREDICTED: probable NADH dehydrogenase [ubiquinone] 1 alpha subcomplex subunit 12 [Phoenix dactylifera]	gi|242385283|emb|FP093334.1|	242385283	484	6e-133	Phyllostachys edulis cDNA clone: bphyst003o11, full insert sequence
	Novel00306	2.4258	0.00020824	-	-	-	-	-	gi|669026884|emb|HG670306.1|	669026884	187	9e-43	Triticum aestivum chromosome 3B, genomic scaffold, cultivar Chinese Spring
	Novel00307	1.5474	0.00025321
	Novel00370	2.0751	0.0011975	-	-	-	-	-	gi|591390447|gb|JX295577.2|	591390447	174	8e-39	Aegilops tauschii chromosome 1Ds prolamin gene locus, complete sequence
	Novel00489	1.2954	0.0026466	gi|473745933|gb|EMS45533.1|	473745933	134	7e-115	hypothetical protein TRIUR3_30344 [Triticum urartu]	gi|514809101|ref|XM_004979323.1|	514809101	78.7	5e-10	PREDICTED: Setaria italica uncharacterized LOC101755097 (LOC101755097), mRNA
	Novel00491	2.947	0.0035518	gi|4929080|gb|AAD33850.1|AF139915_1	4929080	55.5	3e-08	ABA-inducible protein WRAB1 [Triticum aestivum]	gi|632800119|gb|KJ502294.1|	632800119	63.9	2e-06	Triticum aestivum LEA protein (LEA4) gene, complete cds
	Novel00494	3.4113	0.0026076	gi|474303766|gb|EMS61692.1|	474303766	109	2e-28	hypothetical protein TRIUR3_27187 [Triticum urartu]	gi|151419903|dbj|AK251255.1|	151419903	329	4e-86	Hordeum vulgare subsp. vulgare cDNA clone: FLbaf115d04, mRNA sequence
	Novel00587	0.68383	0.0041687	-	-	-	-	-	-	-	-	-	-
	Novel00719	2.267	0.0054177	gi|475608043|gb|EMT26900.1|	475608043	54.3	5e-06	hypothetical protein F775_14621 [Aegilops tauschii]	-	-	-	-	-
	Novel00818	2.3548	6.3857e-07	-	-	-	-	-	gi|669026884|emb|HG670306.1|	669026884	100	3e-17	Triticum aestivum chromosome 3B, genomic scaffold, cultivar Chinese Spring
	Novel00841	1.3298	1.0299e-05	-	-	-	-	-	-	-	-	-	-
	Novel00861	1.1384	5.9707e-05	-	-	-	-	-	gi|669026884|emb|HG670306.1|	669026884	69.4	4e-07	Triticum aestivum chromosome 3B, genomic scaffold, cultivar Chinese Spring
	Novel00889	1.1315	0.0013294	-	-	-	-	-	-	-	-	-	-
	Novel00911	2.8586	2.3749e-05	-	-	-	-	-	-	-	-	-	-
	Novel00916	1.7024	0.0029964	-	-	-	-	-	gi|241987648|dbj|AK334905.1|	241987648	104	3e-18	Triticum aestivum cDNA, clone: WT011_H06, cultivar: Chinese Spring
	Novel00940	1.1217	0.0047697	gi|944081803|gb|KQK17155.1|	944081803	103	4e-21	hypothetical protein BRADI_1g32739, partial [Brachypodium distachyon]	gi|371779174|emb|FR820630.1|	371779174	159	4e-34	Triticum turgidum subsp. durum partial 3'UTR region for Td6TN1 gene
	Novel01021	2.9961	2.2036e-09	gi|50252819|dbj|BAD29052.1|	50252819	218	3e-67	leucoanthocyanidin dioxygenase-like [Oryza sativa Japonica Group]	gi|241990805|dbj|AK330961.1|	241990805	302	9e-78	Triticum aestivum cDNA, clone: SET5_L19, cultivar: Chinese Spring
	Novel01042	1.375	0.0001123	-	-	-	-	-	gi|326487565|dbj|AK374258.1|	326487565	113	6e-21	Hordeum vulgare subsp. vulgare mRNA for predicted protein, complete cds, clone: NIASHv3058N06
	Novel01096	1.9653	0.00047477	gi|473869182|gb|EMS47683.1|	473869182	37.7	9e-06	hypothetical protein TRIUR3_28489 [Triticum urartu]	gi|686026073|gb|KM039469.1|	686026073	243	3e-59	Hordeum bogdanii voucher BCC2063 marker region TNAC1463 genomic sequence
	Novel01101	1.3997	0.004268	gi|113533714|dbj|BAF06097.1|	113533714	115	2e-26	Os01g0737800 [Oryza sativa Japonica Group]	gi|669026884|emb|HG670306.1|	669026884	147	6e-31	Triticum aestivum chromosome 3B, genomic scaffold, cultivar Chinese Spring
	Novel01405	7.2942	6.5689e-07	gi|937935462|dbj|BAT10376.1|	937935462	132	2e-34	Os10g0333700 [Oryza sativa Japonica Group]	-	-	-	-	-
	Novel01460	1.1106	9.0251e-05	gi|475541901|gb|EMT09868.1|	475541901	85.5	7e-16	hypothetical protein F775_15542 [Aegilops tauschii]	gi|293612213|gb|GU817319.1|	293612213	206	9e-49	Triticum aestivum clone BAC_2383A24 chromosome 3B, complete sequence
	Novel01464	1.1791	0.0056476	gi|195639840|gb|ACG39388.1|	195639840	62	1e-08	adenylate cyclase [Zea mays]	-	-	-	-	-
	Novel01536	1.4013	0.00013319	gi|694880067|gb|AIS74876.1|	694880067	288	5e-91	NAC11 [Miscanthus lutarioriparius]	gi|242046973|ref|XM_002461188.1|	242046973	451	2e-122	Sorghum bicolor hypothetical protein, mRNA
	Novel01562	2.4643	0.0045559	-	-	-	-	-	gi|409102089|emb|HE996517.1|	409102089	178	1e-40	Triticum aestivum cv. Arina SNP, chromosome 3B, clone Taes_arina_ctg_58171
	Novel01578	1.5919	7.1393e-05	-	-	-	-	-	-	-	-	-	-
	Novel01593	4.0735	9.7268e-26	gi|992165201|gb|KXG27071.1|	992165201	243	4e-74	hypothetical protein SORBI_006G208100 [Sorghum bicolor]	gi|32995061|dbj|AK109852.1|	32995061	331	1e-86	Oryza sativa Japonica Group cDNA clone:002-148-F09, full insert sequence
	Novel01617	0.91136	0.00018157	-	-	-	-	-	gi|169788692|dbj|AB360911.1|	169788692	73.1	5e-08	Triticum aestivum TaAFP-A1 gene for ABI5 binding protein A1, complete cds
	Novel01643	1.2101	4.5165e-10	-	-	-	-	-	gi|300681434|emb|FN564428.1|	300681434	139	1e-28	Triticum aestivum chromosome 3B-specific BAC library, contig ctg0091b
	Novel01644	2.1358	4.5463e-06	gi|731354632|ref|XP_010688704.1|	731354632	52.4	2e-26	PREDICTED: sacsin [Beta vulgaris subsp. vulgaris]	gi|554774699|dbj|AK428440.1|	554774699	254	3e-63	Brachypodium distachyon mRNA, clone: PL016C01-A-027_E13
	Novel01684	2.1716	0.00099135	gi|669027201|emb|CDM80472.1|	669027201	58.9	2e-08	unnamed protein product [Triticum aestivum]	gi|300681517|emb|FN564434.1|	300681517	159	5e-35	Triticum aestivum chromosome 3B-specific BAC library, contig ctg0954b
	Novel01723	1.2845	1.8972e-09	-	-	-	-	-	gi|669026884|emb|HG670306.1|	669026884	76.8	8e-10	Triticum aestivum chromosome 3B, genomic scaffold, cultivar Chinese Spring
	Novel01730	1.3325	0.00015285	-	-	-	-	-	gi|669026884|emb|HG670306.1|	669026884	122	9e-24	Triticum aestivum chromosome 3B, genomic scaffold, cultivar Chinese Spring
	Novel01760	0.51579	0.00032309	gi|242042638|ref|XP_002459190.1|	242042638	776	0	hypothetical protein SORBIDRAFT_02g000240 [Sorghum bicolor]	gi|670420035|ref|XM_008652608.1|	670420035	1290	0	PREDICTED: Zea mays LOC100192061 (pco094720a), transcript variant X2, mRNA
	Novel01770	1.3809	0.00067496	gi|992281712|gb|KXG39723.1|	992281712	137	1e-32	hypothetical protein SORBI_001G426800 [Sorghum bicolor]	gi|151420582|dbj|AK251934.1|	151420582	311	6e-80	Hordeum vulgare subsp. vulgare cDNA clone: FLbaf136m18, mRNA sequence
	Novel01779	1.374	0.0028077	gi|474144366|gb|EMS56699.1|	474144366	70.1	3e-12	hypothetical protein TRIUR3_19491 [Triticum urartu]	gi|241987178|dbj|AK334435.1|	241987178	99	4e-16	Triticum aestivum cDNA, clone: SET2_F05, cultivar: Chinese Spring
	Novel01796	2.2377	7.9218e-11	-	-	-	-	-	gi|300681466|emb|FN564430.1|	300681466	117	2e-21	Triticum aestivum chromosome 3B-specific BAC library, contig ctg0464b
	Novel01799	1.0474	2.9954e-05	gi|944048483|gb|KQJ84124.1|	944048483	59.7	1e-06	hypothetical protein BRADI_5g18857 [Brachypodium distachyon]	gi|326500247|dbj|AK375018.1|	326500247	147	2e-30	Hordeum vulgare subsp. vulgare mRNA for predicted protein, complete cds, clone: NIASHv3083H23
	Novel01804	2.3843	0.0058927	-	-	-	-	-	-	-	-	-	-
	Novel01851	1.7235	0.00066163	gi|475600444|gb|EMT24539.1|	475600444	49.3	9e-15	hypothetical protein F775_00364 [Aegilops tauschii]	gi|300681569|emb|FN564436.1|	300681569	124	2e-24	Triticum aestivum chromosome 3B-specific BAC library, contig ctg1035b
	Novel01871	1.9461	0.00070187	gi|836002986|ref|XP_012703023.1|	836002986	24.6	8e-08	PREDICTED: receptor-like serine/threonine-protein kinase SD1-8 [Setaria italica]	-	-	-	-	-
	Novel01884	1.8818	0.0012092	-	-	-	-	-	gi|112361872|gb|DQ871219.1|	112361872	217	5e-52	Triticum turgidum subsp. dicoccoides clones BAC 409D13 and BAC 916O17, complete sequence
	Novel01898	1.0384	0.00096345	gi|475567794|gb|EMT15348.1|	475567794	77	1e-15	hypothetical protein F775_26535 [Aegilops tauschii]	-	-	-	-	-
	Novel01902	1.5213	4.373e-05	-	-	-	-	-	gi|669026884|emb|HG670306.1|	669026884	76.8	1e-09	Triticum aestivum chromosome 3B, genomic scaffold, cultivar Chinese Spring
	Novel01908	1.4661	0.0011078	-	-	-	-	-	gi|300681517|emb|FN564434.1|	300681517	158	2e-34	Triticum aestivum chromosome 3B-specific BAC library, contig ctg0954b
	Novel01989	2.0578	2.7694e-10	gi|29565662|ref|NP_817244.1|	29565662	52	4e-06	ORF45d [Pinus koraiensis]	gi|410178006|gb|JX871942.1|	410178006	241	7e-59	Lolium multiflorum plastid, complete genome
	Novel02060	1.5415	4.1536e-07	gi|475408688|gb|EMT00890.1|	475408688	55.1	5e-06	CDK5RAP1-like protein [Aegilops tauschii]	gi|669026884|emb|HG670306.1|	669026884	126	6e-25	Triticum aestivum chromosome 3B, genomic scaffold, cultivar Chinese Spring
	Novel02135	0.55113	0.0011668	gi|835964582|ref|XP_012700956.1|	835964582	249	4e-70	PREDICTED: putative disease resistance protein At1g58400 isoform X2 [Setaria italica]	gi|326513139|dbj|AK375615.1|	326513139	303	7e-78	Hordeum vulgare subsp. vulgare mRNA for predicted protein, complete cds, clone: NIASHv3099I02
	Novel02215	2.2764	5.001e-08	gi|475593203|gb|EMT22310.1|	475593203	32	5e-09	hypothetical protein F775_44043 [Aegilops tauschii]	-	-	-	-	-
	Novel02241	0.82138	0.0052456	gi|225431469|ref|XP_002274337.1|	225431469	84.3	2e-13	PREDICTED: callose synthase 5 [Vitis vinifera]	gi|47060220|gb|AY597451.1|	47060220	65.8	7e-06	Brassica rapa clone Br13 retroposon Au-like element sequence
	Novel02255	1.8545	0.0037968	gi|357116033|ref|XP_003559789.1|	357116033	220	5e-66	PREDICTED: probable WRKY transcription factor 29 [Brachypodium distachyon]	gi|189014371|gb|EU669663.1|	189014371	231	2e-56	Triticum aestivum WRKY33 gene, partial cds
	Novel02273	1.3102	0.00012986	gi|703163527|ref|XP_010113370.1|	703163527	28.9	8e-10	Peptidyl-prolyl cis-trans isomerase Pin1 [Morus notabilis]	gi|326493259|dbj|AK353872.1|	326493259	255	3e-63	Hordeum vulgare subsp. vulgare mRNA for predicted protein, complete cds, clone: NIASHv1003F23
	Novel02298	2.1637	0.00023721	-	-	-	-	-	gi|669026884|emb|HG670306.1|	669026884	172	9e-39	Triticum aestivum chromosome 3B, genomic scaffold, cultivar Chinese Spring
	Novel02314	1.0737	0.0056371	-	-	-	-	-
	Novel02346	1.1042	0.00027948	gi|924648796|gb|ALC74038.1|	924648796	62.4	4e-10	alpha tubulin 1, partial [Larix gmelinii var. olgensis]	gi|672128538|ref|XM_008789538.1|	672128538	130	4e-26	PREDICTED: Phoenix dactylifera tubulin alpha chain-like (LOC103705714), mRNA
	Novel02389	0.89141	0.0058722	gi|475567029|gb|EMT15168.1|	475567029	194	9e-61	hypothetical protein F775_24892 [Aegilops tauschii]	-	-	-	-	-
	Novel02414	1.7864	8.5779e-11	gi|473957691|gb|EMS50996.1|	473957691	57.4	9e-07	hypothetical protein TRIUR3_27672 [Triticum urartu]	gi|148372275|gb|EF624064.1|	148372275	215	4e-51	Triticum monococcum subsp. aegilopoides clone TbBAC30, complete sequence
	Novel02500	1.2021	3.3994e-05	gi|218192821|gb|EEC75248.1|	218192821	259	3e-161	hypothetical protein OsI_11555 [Oryza sativa Indica Group]	gi|33348845|gb|AY339782.1|	33348845	193	3e-44	Hordeum vulgare subsp. vulgare resistance protein RGA1R gene, partial cds
	Novel02520	1.1693	0.0049644	gi|222618819|gb|EEE54951.1|	222618819	57	1e-06	hypothetical protein OsJ_02523 [Oryza sativa Japonica Group]	gi|241987070|dbj|AK334327.1|	241987070	292	7e-75	Triticum aestivum cDNA, clone: WT009_L13, cultivar: Chinese Spring
	Novel02526	4.6123	0.0039569	-	-	-	-	-	-	-	-	-	-
	Novel02528	1.1501	0.0011475	gi|670358479|ref|XP_008665063.1|	670358479	71.2	4e-11	PREDICTED: uncharacterized protein LOC100216738 isoform X1 [Zea mays]	gi|326521655|dbj|AK369202.1|	326521655	459	6e-125	Hordeum vulgare subsp. vulgare mRNA for predicted protein, partial cds, clone: NIASHv2086J19
	Novel02564	1.8532	1.0936e-14	gi|473750243|gb|EMS45614.1|	473750243	99	3e-21	ATP synthase subunit alpha, chloroplastic [Triticum urartu]	gi|667753893|gb|KJ614405.1|	667753893	599	3e-167	Aegilops speltoides var. ligustica cultivar TA1796 chloroplast, complete genome
	Novel02602	1.2876	0.0060289	-	-	-	-	-	-	-	-	-	-
	Novel02615	2.6472	4.1608e-07	gi|475609569|gb|EMT27420.1|	475609569	35	4e-35	hypothetical protein F775_28330 [Aegilops tauschii]	gi|300681466|emb|FN564430.1|	300681466	167	2e-36	Triticum aestivum chromosome 3B-specific BAC library, contig ctg0464b
	Novel02630	3.46	9.9451e-12	-	-	-	-	-	gi|835993123|ref|XM_004973519.2|	835993123	82.4	7e-12	PREDICTED: Setaria italica uncharacterized LOC101759518 (LOC101759518), mRNA
	Novel02661	1.3815	0.0025363	gi|743919366|ref|XP_011003708.1|	743919366	57.8	1e-06	PREDICTED: auxin response factor 1-like [Populus euphratica]	gi|669026884|emb|HG670306.1|	669026884	161	2e-35	Triticum aestivum chromosome 3B, genomic scaffold, cultivar Chinese Spring
	Novel02705	1.3122	0.0025884	gi|474317550|gb|EMS62180.1|	474317550	75.5	1e-11	hypothetical protein TRIUR3_07053 [Triticum urartu]	gi|669026884|emb|HG670306.1|	669026884	202	3e-47	Triticum aestivum chromosome 3B, genomic scaffold, cultivar Chinese Spring
	Novel02713	1.7276	0.0030479	gi|475584636|gb|EMT19829.1|	475584636	71.2	2e-46	hypothetical protein F775_24853 [Aegilops tauschii]	-	-	-	-	-
	Novel02736	0.99339	0.0011412	gi|475390780|gb|EMT00714.1|	475390780	65.5	2e-08	hypothetical protein F775_10196 [Aegilops tauschii]	gi|326488634|dbj|AK366726.1|	326488634	150	2e-31	Hordeum vulgare subsp. vulgare mRNA for predicted protein, complete cds, clone: NIASHv2046E14
	Novel02806	0.70866	0.00046025	gi|475616422|gb|EMT29754.1|	475616422	71.2	1e-12	hypothetical protein F775_30424 [Aegilops tauschii]	gi|241985210|dbj|AK332470.1|	241985210	329	1e-85	Triticum aestivum cDNA, clone: SET1_N06, cultivar: Chinese Spring
	Novel02834	1.9982	9.2807e-07	gi|475617782|gb|EMT30254.1|	475617782	114	1e-27	hypothetical protein F775_25073 [Aegilops tauschii]	gi|932283359|gb|CP012619.1|	932283359	71.3	1e-07	Oryza sativa Indica Group cultivar RP Bio-226 chromosome 11 sequence
	Novel02875	1.7695	0.0015702	gi|1002307611|ref|XP_015617198.1|	1002307611	40.4	5e-08	PREDICTED: ubiquitin carboxyl-terminal hydrolase 12 isoform X2 [Oryza sativa Japonica Group]	gi|669026884|emb|HG670306.1|	669026884	106	2e-18	Triticum aestivum chromosome 3B, genomic scaffold, cultivar Chinese Spring
	Novel02889	3.3462	6.1627e-16	gi|1050611314|ref|XP_017628299.1|	1050611314	125	2e-34	PREDICTED: probable protein phosphatase 2C 34 isoform X1 [Gossypium arboreum]	gi|226493357|ref|NM_001157569.1|	226493357	252	2e-63	Zea mays catalytic/ protein phosphatase type 2C (LOC100284674), mRNA
	Novel02924	1.3538	0.00322	gi|992281614|gb|KXG39634.1|	992281614	89.7	5e-17	hypothetical protein SORBI_001G411700, partial [Sorghum bicolor]	gi|669026884|emb|HG670306.1|	669026884	381	4e-101	Triticum aestivum chromosome 3B, genomic scaffold, cultivar Chinese Spring
	Novel03347	1.1062	4.3869e-05	gi|944240313|gb|KQL04621.1|	944240313	425	7e-134	hypothetical protein SETIT_005043mg, partial [Setaria italica]	gi|591390447|gb|JX295577.2|	591390447	82.4	5e-11	Aegilops tauschii chromosome 1Ds prolamin gene locus, complete sequence
	Novel03349	1.9368	0.00081649	gi|474356981|gb|EMS63142.1|	474356981	50.8	5e-06	hypothetical protein TRIUR3_06254 [Triticum urartu]	-	-	-	-	-
	Novel03384	0.9815	9.6911e-05	-	-	-	-	-	gi|300681452|emb|FN564429.1|	300681452	196	3e-45	Triticum aestivum chromosome 3B-specific BAC library, contig ctg0382b
	Novel03388	1.2882	0.00064632	-	-	-	-	-	gi|188038081|gb|EU660895.1|	188038081	73.1	4e-08	Triticum aestivum clone BAC 1825J10 cytosolic acetyl-CoA carboxylase (Acc-2) and putative amino acid permeases genes, complete cds
	Novel03391	1.3453	3.8856e-08	gi|992275960|gb|KXG34517.1|	992275960	60.1	2e-06	hypothetical protein SORBI_002G052800 [Sorghum bicolor]	gi|669026884|emb|HG670306.1|	669026884	71.3	1e-07	Triticum aestivum chromosome 3B, genomic scaffold, cultivar Chinese Spring
	Novel03410	1.2253	0.0028234	-	-	-	-	-	gi|241986994|dbj|AK334255.1|	241986994	918	0	Triticum aestivum cDNA, clone: WT009_O22, cultivar: Chinese Spring
	Novel03453	2.6878	0.0033228	-	-	-	-	-	gi|669026884|emb|HG670306.1|	669026884	835	0	Triticum aestivum chromosome 3B, genomic scaffold, cultivar Chinese Spring
	Novel03468	1.4562	1.9475e-05	gi|475624473|gb|EMT32627.1|	475624473	53.5	9e-06	Putative zinc finger protein [Aegilops tauschii]	gi|326491092|dbj|AK374450.1|	326491092	211	2e-50	Hordeum vulgare subsp. vulgare mRNA for predicted protein, complete cds, clone: NIASHv3064N23
	Novel03478	1.4706	0.00069683	-	-	-	-	-	gi|669026884|emb|HG670306.1|	669026884	87.9	9e-13	Triticum aestivum chromosome 3B, genomic scaffold, cultivar Chinese Spring
	Novel03618	1.0116	0.0013746	-	-	-	-	-	-	-	-	-	-
	Novel03652	0.9897	9.4684e-05	gi|62733633|gb|AAX95750.1|	62733633	75.1	2e-10	Eukaryotic protein of unknown function (DUF889), putative [Oryza sativa Japonica Group]	gi|188509864|gb|EU626553.1|	188509864	69.4	7e-07	Triticum urartu clone BAC 261N5, complete sequence
	Novel03691	1.8068	0.00097339	-	-	-	-	-	gi|669026884|emb|HG670306.1|	669026884	315	1e-81	Triticum aestivum chromosome 3B, genomic scaffold, cultivar Chinese Spring
	Novel03693	1.3482	0.0011303	-	-	-	-	-	gi|960472071|ref|XM_003564917.3|	960472071	65.8	9e-07	PREDICTED: Brachypodium distachyon transcription factor TCP20 (LOC100827968), mRNA
	Novel03765	3.6885	0.00042619	gi|473802389|gb|EMS46606.1|	473802389	66.6	1e-11	hypothetical protein TRIUR3_25931 [Triticum urartu]	-	-	-	-	-
	Novel03832	1.363	0.00037493	gi|475595791|gb|EMT23155.1|	475595791	61.6	2e-08	hypothetical protein F775_24644 [Aegilops tauschii]	gi|669026884|emb|HG670306.1|	669026884	243	7e-60	Triticum aestivum chromosome 3B, genomic scaffold, cultivar Chinese Spring
	Novel03847	4.6012	7.2141e-06	gi|475537285|gb|EMT09049.1|	475537285	61.2	1e-09	hypothetical protein F775_24629 [Aegilops tauschii]	gi|955714910|ref|XR_001163307.2|	955714910	73.1	2e-08	PREDICTED: Setaria italica uncharacterized LOC101768051 (LOC101768051), transcript variant X11, ncRNA
	Novel03903	1.7231	0.00351	gi|474268755|gb|EMS60820.1|	474268755	63.2	3e-09	hypothetical protein TRIUR3_35185 [Triticum urartu]	gi|241986649|dbj|AK333910.1|	241986649	394	2e-105	Triticum aestivum cDNA, clone: WT008_J21, cultivar: Chinese Spring
	Novel03940	0.53415	0.0048938	gi|474238686|gb|EMS59676.1|	474238686	112	5e-26	hypothetical protein TRIUR3_14105 [Triticum urartu]	gi|409102126|emb|HE996554.1|	409102126	75	2e-09	Triticum aestivum cv. Arina SNP, chromosome 3B, clone Taes_arina_ctg_58637
	Novel04055	1.6011	1.7355e-11	-	-	-	-	-	gi|669026884|emb|HG670306.1|	669026884	89.8	8e-14	Triticum aestivum chromosome 3B, genomic scaffold, cultivar Chinese Spring
	Novel04090	1.8619	5.6606e-06	gi|475622812|gb|EMT31980.1|	475622812	66.6	2e-08	Pentatricopeptide repeat-containing protein [Aegilops tauschii]	gi|212007811|gb|EU835980.1|	212007811	255	3e-63	Triticum aestivum clone BAC 502E09, complete sequence
	Novel04159	2.1477	1.8532e-11	gi|326519973|dbj|BAK03911.1|	326519973	54.7	1e-06	predicted protein, partial [Hordeum vulgare subsp. vulgare]	-	-	-	-	-
	Novel04182	2.3621	0.0057715	gi|1021516636|ref|XP_016201813.1|	1021516636	62.8	1e-08	PREDICTED: lysM domain receptor-like kinase 4 [Arachis ipaensis]	-	-	-	-	-
	Novel04216	0.61243	0.003196	gi|475495252|gb|EMT03826.1|	475495252	65.9	1e-10	hypothetical protein F775_24490 [Aegilops tauschii]	gi|591390447|gb|JX295577.2|	591390447	99	1e-15	Aegilops tauschii chromosome 1Ds prolamin gene locus, complete sequence
	Novel04310	0.82413	0.001279	-	-	-	-	-	-	-	-	-	-
	Novel04314	4.937	4.804e-13	gi|835997416|ref|XP_012702682.1|	835997416	226	0	PREDICTED: putative disease resistance protein At3g14460 isoform X1 [Setaria italica]	gi|836004804|ref|XM_012847650.1|	836004804	156	8e-33	PREDICTED: Setaria italica putative disease resistance protein RGA3 (LOC101762779), transcript variant X3, mRNA
	Novel04315	1.7151	5.7716e-05	gi|927669053|ref|NP_001150504.2|	927669053	127	8e-31	early nodulin-like protein 1 precursor [Zea mays]	gi|151421390|dbj|AK248374.1|	151421390	372	3e-98	Hordeum vulgare subsp. vulgare cDNA clone: FLbaf100d03, mRNA sequence
	Novel04318	0.65187	0.00026532	gi|125561602|gb|EAZ07050.1|	125561602	142	3e-37	hypothetical protein OsI_29297 [Oryza sativa Indica Group]	gi|937202787|gb|KR822693.1|	937202787	300	4e-77	Zea mays annexin (Ann5) mRNA, complete cds
	Novel04332	4.1404	4.4694e-36	gi|670447020|ref|XP_008663693.1|	670447020	103	2e-25	PREDICTED: uncharacterized protein LOC103642155 [Zea mays]	gi|514742522|ref|XM_004960107.1|	514742522	231	1e-56	PREDICTED: Setaria italica uncharacterized LOC101769707 (LOC101769707), mRNA
	Novel04675	0.87351	1.3836e-08	gi|125568672|gb|EAZ10187.1|	125568672	65.1	8e-09	hypothetical protein OsJ_00014 [Oryza sativa Japonica Group]	gi|326500893|dbj|AK363910.1|	326500893	420	6e-113	Hordeum vulgare subsp. vulgare mRNA for predicted protein, complete cds, clone: NIASHv2019P08
	Novel04751	1.6184	0.001587	gi|514763517|ref|XP_004965293.1|	514763517	73.6	3e-11	PREDICTED: ERAD-associated E3 ubiquitin-protein ligase HRD1-like isoform X1 [Setaria italica]	gi|296937891|gb|FJ898114.1|	296937891	233	6e-57	Aegilops speltoides isolate Sp16 putative importin alpha-2 subunit gene, partial cds
	Novel04754	0.84871	0.0040952	gi|242052349|ref|XP_002455320.1|	242052349	69.7	1e-10	hypothetical protein SORBIDRAFT_03g008383, partial [Sorghum bicolor]	gi|151425938|dbj|AK248161.1|	151425938	726	0	Hordeum vulgare subsp. vulgare cDNA clone: FLbaf83k19, mRNA sequence
	Novel04768	0.97399	4.7562e-07	gi|1002233725|ref|XP_015621060.1|	1002233725	330	7e-105	PREDICTED: uncharacterized protein LOC4324539 isoform X5 [Oryza sativa Japonica Group]	gi|955719669|ref|XM_012846353.2|	955719669	520	3e-143	PREDICTED: Setaria italica uncharacterized LOC101754350 (LOC101754350), transcript variant X2, mRNA
	Novel04793	2.1879	0.00031363	gi|474394922|gb|EMS65626.1|	474394922	61.6	2e-09	hypothetical protein TRIUR3_28942 [Triticum urartu]	-	-	-	-	-
	Novel04813	1.7899	2.7737e-05	-	-	-	-	-	gi|669026884|emb|HG670306.1|	669026884	209	6e-50	Triticum aestivum chromosome 3B, genomic scaffold, cultivar Chinese Spring
	Novel04850	1.8584	0.0005981	gi|475614511|gb|EMT29106.1|	475614511	91.7	5e-20	hypothetical protein F775_26882 [Aegilops tauschii]	gi|471434557|dbj|AB749310.1|	471434557	132	4e-26	Triticum aestivum gene for TaAP2-D, complete cds, cultivar: Chinese Spring, clone: BAC WCS0049K23
	Novel04926	1.7276	0.0030764	gi|944076664|gb|KQK12016.1|	944076664	82.4	6e-18	hypothetical protein BRADI_1g01040, partial [Brachypodium distachyon]	-	-	-	-	-
	Novel04969	1.0205	0.00012313	-	-	-	-	-	-	-	-	-	-
	Novel04980	2.0345	0.00032698	gi|474177430|gb|EMS57813.1|	474177430	66.2	5e-10	hypothetical protein TRIUR3_11520 [Triticum urartu]	gi|669026884|emb|HG670306.1|	669026884	204	6e-48	Triticum aestivum chromosome 3B, genomic scaffold, cultivar Chinese Spring
	Novel05017	1.1375	0.00049087	-	-	-	-	-	gi|669026884|emb|HG670306.1|	669026884	78.7	5e-10	Triticum aestivum chromosome 3B, genomic scaffold, cultivar Chinese Spring
	Novel05021	1.2457	0.00018769	gi|99866717|gb|ABF67931.1|	99866717	117	7e-64	Elote1 putative polyprotein [Zea mays]	gi|798386107|gb|AC256267.1|	798386107	244	2e-60	Hordeum vulgare clone HV_Mba010-C14, complete sequence
	Novel05062	1.2772	0.0034188	gi|22165105|gb|AAM93722.1|	22165105	68.6	2e-10	putative oxygen evolving complex protein [Oryza sativa Japonica Group]	gi|835907229|ref|XM_004952714.2|	835907229	78.7	8e-10	PREDICTED: Setaria italica uncharacterized LOC101762603 (LOC101762603), transcript variant X1, mRNA
	Novel05068	3.8895	0.002992	-	-	-	-	-	gi|669026884|emb|HG670306.1|	669026884	97.1	5e-16	Triticum aestivum chromosome 3B, genomic scaffold, cultivar Chinese Spring
	Novel05124	0.7374	0.0038464	-	-	-	-	-	gi|21425570|emb|AJ488508.1|	21425570	252	8e-63	Triticum aestivum mRNA for triacylglycerol lipase (lipase gene), cultivar Cadenza
	Novel05177	1.4848	0.00026627	gi|108708325|gb|ABF96120.1|	108708325	62.8	1e-10	Ulp1 protease family, C-terminal catalytic domain containing protein [Oryza sativa Japonica Group]	-	-	-	-	-
	Novel05295	0.90851	0.00017182	gi|226492777|ref|NP_001149647.1|	226492777	197	5e-60	translocon-associated protein beta containing protein precursor [Zea mays]	gi|554787130|dbj|AK424802.1|	554787130	327	2e-85	Brachypodium distachyon mRNA, clone: PL016C01-A-004_G14
	Novel05310	1.6114	8.2187e-13	-	-	-	-	-	gi|32128880|gb|BT009329.1|	32128880	337	2e-88	Triticum aestivum clone wlm24.pk0021.h1:fis, full insert mRNA sequence
	Novel05344	1.5612	0.0034316	gi|47848217|dbj|BAD22043.1|	47848217	58.5	4e-06	putative translation initiation factor eIF-2B epsilon subunit [Oryza sativa Japonica Group]	gi|241990836|dbj|AK330992.1|	241990836	115	4e-21	Triticum aestivum cDNA, clone: SET5_M23, cultivar: Chinese Spring
	Novel05361	2.6625	6.5963e-06	gi|222632709|gb|EEE64841.1|	222632709	85.5	1e-14	hypothetical protein OsJ_19698 [Oryza sativa Japonica Group]	gi|960459195|ref|XM_014897379.1|	960459195	470	7e-128	PREDICTED: Brachypodium distachyon pentatricopeptide repeat-containing protein At4g11690 (LOC100824471), transcript variant X1, mRNA
	Novel05376	1.1011	0.0003779	-	-	-	-	-	gi|326519669|dbj|AK369005.1|	326519669	708	0	Hordeum vulgare subsp. vulgare mRNA for predicted protein, complete cds, clone: NIASHv2083K14
	Novel05422	1.4252	2.9769e-08	gi|40644802|emb|CAE53909.1|	40644802	51.6	7e-15	putative SWIM protein, partial [Triticum aestivum]	gi|669026884|emb|HG670306.1|	669026884	87.9	8e-13	Triticum aestivum chromosome 3B, genomic scaffold, cultivar Chinese Spring
	Novel05456	1.2115	0.00092212	-	-	-	-	-	gi|669026884|emb|HG670306.1|	669026884	110	3e-19	Triticum aestivum chromosome 3B, genomic scaffold, cultivar Chinese Spring
	Novel05477	1.0084	0.00028	gi|475475803|gb|EMT02595.1|	475475803	65.1	6e-10	hypothetical protein F775_23995 [Aegilops tauschii]	-	-	-	-	-
	Novel05500	1.2683	0.0033934	gi|944047115|gb|KQJ82756.1|	944047115	116	3e-25	hypothetical protein BRADI_5g10831 [Brachypodium distachyon]	gi|241987957|dbj|AK335214.1|	241987957	110	2e-19	Triticum aestivum cDNA, clone: WT012_F13, cultivar: Chinese Spring
	Novel05540	0.70917	0.0046215	gi|475529860|gb|EMT07819.1|	475529860	39.3	8e-19	hypothetical protein F775_07905 [Aegilops tauschii]	gi|669026884|emb|HG670306.1|	669026884	67.6	2e-06	Triticum aestivum chromosome 3B, genomic scaffold, cultivar Chinese Spring
	Novel05651	1.1252	0.00015958	gi|38605738|emb|CAE03830.3|	38605738	50.1	7e-06	OSJNBb0013J13.7 [Oryza sativa Japonica Group]	-	-	-	-	-
	Novel05679	1.6253	0.0021163	gi|475614512|gb|EMT29107.1|	475614512	112	4e-30	hypothetical protein F775_23921 [Aegilops tauschii]	-	-	-	-	-
	Novel05681	1.2943	0.00021815	gi|53791530|dbj|BAD52652.1|	53791530	98.2	2e-18	MLA6 protein-like [Oryza sativa Japonica Group]	gi|937928473|dbj|AP014964.1|	937928473	82.4	5e-11	Oryza sativa Japonica Group DNA, chromosome 8, cultivar: Nipponbare, complete sequence
	Novel05684	0.89763	6.7494e-06	gi|308080050|ref|NP_001183035.1|	308080050	55.1	4e-06	hypothetical protein [Zea mays]	gi|241990732|dbj|AK330888.1|	241990732	67.6	4e-07	Triticum aestivum cDNA, clone: SET5_J01, cultivar: Chinese Spring
	Novel05769	1.2346	0.002094	gi|573943181|ref|XP_006653970.1|	573943181	76.6	3e-13	PREDICTED: uncharacterized protein LOC102717986 isoform X1 [Oryza brachyantha]	gi|669026884|emb|HG670306.1|	669026884	211	2e-50	Triticum aestivum chromosome 3B, genomic scaffold, cultivar Chinese Spring
	Novel05969	1.365	0.00033684	gi|937910421|dbj|BAS85341.1|	937910421	141	7e-39	Os03g0625933 [Oryza sativa Japonica Group]	-	-	-	-	-
	Novel06000	1.2326	1.0556e-06	-	-	-	-	-	gi|194399015|gb|EU908729.1|	194399015	71.3	7e-08	Triticum aestivum S-responsive protein gene, promoter region and partial cds
	Novel06029	0.70249	0.0032584	gi|473956589|gb|EMS50933.1|	473956589	64.7	1e-07	Ribonucleoside-diphosphate reductase large subunit [Triticum urartu]	gi|954003037|gb|KR822685.1|	954003037	124	1e-23	Echinochloa crus-galli var. crus-galli chloroplast, complete genome
	Novel06081	1.5188	0.00013244	gi|944221734|gb|KQK86138.1|	944221734	34.3	2e-10	hypothetical protein SETIT_034549mg [Setaria italica]	gi|242032222|ref|XM_002463461.1|	242032222	119	2e-22	Sorghum bicolor hypothetical protein, mRNA
	Novel06138	2.9349	7.4387e-07	-	-	-	-	-	gi|300681568|emb|FN564435.1|	300681568	119	4e-22	Triticum aestivum chromosome 3B-specific BAC library, contig ctg1030b
	Novel06152	1.2953	5.4206e-05	gi|669031769|emb|CDM86916.1|	669031769	38.5	1e-06	unnamed protein product [Triticum aestivum]	gi|383100753|emb|HE774675.1|	383100753	82.4	2e-11	Triticum aestivum chromosome arm 3DS-specific BAC library, contig ctg1484
	Novel06189	1.4433	0.0021912	-	-	-	-	-	gi|669026884|emb|HG670306.1|	669026884	111	2e-20	Triticum aestivum chromosome 3B, genomic scaffold, cultivar Chinese Spring
	Novel06211	1.7025	0.0045423	gi|474423573|gb|EMS67624.1|	474423573	43.1	1e-28	hypothetical protein TRIUR3_18551 [Triticum urartu]	gi|241985474|dbj|AK332735.1|	241985474	143	4e-29	Triticum aestivum cDNA, clone: WT004_L21, cultivar: Chinese Spring
	Novel06245	1.8468	0.0046408	-	-	-	-	-	gi|669026884|emb|HG670306.1|	669026884	167	4e-37	Triticum aestivum chromosome 3B, genomic scaffold, cultivar Chinese Spring
	Novel06283	1.5483	0.0010279	gi|475562995|gb|EMT14184.1|	475562995	82	8e-14	Protein FAR1-RELATED SEQUENCE 5 [Aegilops tauschii]	gi|669026884|emb|HG670306.1|	669026884	63.9	1e-05	Triticum aestivum chromosome 3B, genomic scaffold, cultivar Chinese Spring
	Novel06301	0.74312	8.0375e-05	gi|414869982|tpg|DAA48539.1|	414869982	35.8	3e-06	TPA: hypothetical protein ZEAMMB73_618405 [Zea mays]	gi|554789037|dbj|AK426688.1|	554789037	93.5	2e-14	Brachypodium distachyon mRNA, clone: PL016C01-A-016_B10
	Novel06312	1.6748	8.9569e-05	gi|226493758|ref|NP_001151093.1|	226493758	124	8e-34	protein UXT [Zea mays]	gi|242383914|emb|FP097713.1|	242383914	257	1e-64	Phyllostachys edulis cDNA clone: bphylf057d03, full insert sequence
	Novel06344	2.2119	1.3598e-05	gi|475529791|gb|EMT07815.1|	475529791	55.8	2e-06	hypothetical protein F775_24517 [Aegilops tauschii]	gi|242389066|emb|FP100298.1|	242389066	200	2e-46	Phyllostachys edulis cDNA clone: bphyem201o17, full insert sequence
	Novel06364	1.9689	0.00065851	gi|326492760|dbj|BAJ90236.1|	326492760	52	4e-06	predicted protein [Hordeum vulgare subsp. vulgare]	gi|798385735|gb|AC256253.1|	798385735	111	4e-20	Hordeum vulgare clone HV_Mba442-A20, complete sequence
	Novel06384	0.72327	0.00016924	gi|474384906|gb|EMS64864.1|	474384906	39.7	5e-09	hypothetical protein TRIUR3_07249 [Triticum urartu]	gi|914342048|gb|KR813335.1|	914342048	86.1	9e-13	Hordeum vulgare subsp. spontaneum voucher OUH602, partial sequence
	Novel06393	2.7745	1.35e-05	-	-	-	-	-	-	-	-	-	-
	Novel06399	1.0186	0.0014024	gi|475627615|gb|EMT33714.1|	475627615	79.7	3e-12	Kinesin-like protein KIF15 [Aegilops tauschii]	gi|50399634|emb|AL954829.6|	50399634	76.8	2e-09	Oryza sativa chromosome 12, . BAC OSJNBa0044E20 of library OSJNBa from chromosome 12 of cultivar Nipponbare of ssp. japonica of Oryza sativa (rice), complete sequence
	Novel06433	4.728	5.4949e-13	gi|474310965|gb|EMS61882.1|	474310965	277	6e-88	hypothetical protein TRIUR3_00306 [Triticum urartu]	gi|721687642|ref|XM_010241007.1|	721687642	305	1e-78	PREDICTED: Brachypodium distachyon protein GOS9-like (LOC100829127), mRNA
	Novel06458	2.1089	0.0024276	-	-	-	-	-	gi|669026884|emb|HG670306.1|	669026884	71.3	8e-08	Triticum aestivum chromosome 3B, genomic scaffold, cultivar Chinese Spring
[truncated: 2,704 more rows]

## Sheet: Sheet4
	Table S4. Differentially expressed genes were found in spike, two-internode under spike (TIS) and flag leaf of winter wheat during anthesis in plants under water stress. Differentially expressed genes were considered if qvalue＜0.05 according to DESeq (Anders et al., 2010)(stress versus respective control). Up-regulation: log2 fold change>0; down-regulation: log2 fold change<0.
[truncated: 308 more rows]

[truncated: 10 more sheets: Sheet5, Sheet6, Sheet7, Sheet8, Sheet9, Sheet10, Sheet11, Sheet12, Sheet13, Sheet14]
